# Supplementary material for: {μ-6,6′-Dimeth­oxy-2,2′-[propane-1,3-diylbis(nitrilo­methyl­idyne)]­diphenolato}­trinitratocopper(II)lutetium(III) acetone solvate
Source: Acta Crystallogr Sect E Struct Rep Online. 2009 Mar 25;65(Pt 4):m443. doi: 10.1107/S1600536809009581 (PMC2968995; doi:10.1107/S1600536809009581)
Supplement: Supplementary file 1 [file e-65-0m443-sup1.cif]

##############################################################################
###                                                                        ###
###        Electronic paper (Acta Crystallographica Section E)             ###
###                                                                        ###
##############################################################################
#                                                                            #
# This CIF contains the data in a paper accepted for publication in Acta     #
# Crystallographica Section E. It conforms to the requirements of Notes      #
# for Authors for Section E, and has been peer reviewed under the auspices   #
# of the IUCr Commission on Journals.                                        #
#                                                                            #
# Full details of the Crystallographic Information File format               #
# are given in the paper "The Crystallographic Information File (CIF):       #
# a New Standard Archive File for Crystallography" by S. R. Hall, F. H.      #
# Allen and I. D. Brown [Acta Cryst. (1991), A47, 655-685].                  #
#                                                                            #
# The current version of the core CIF dictionary is obtainable from          #
# ftp://ftp.iucr.org/pub/cif_core.dic. The current version number is 2.4.    #
#                                                                            #
# Software is freely available for graphical display of the structure(s) in  #
# this CIF.  For information consult the CIF home page http://www.iucr.org/  #
# cif/home.html                                                              #
#                                                                            #
# This file may be used for bona fide research purposes within the           #
# scientific community so long as proper attribution is given to the journal # 
# article from which it was obtained.                                        #
#                                                                            #
##############################################################################
                                             
data_I
_audit_creation_method     SHELXL-97
_chemical_name_systematic
;
{\m-6,6'-Dimethoxy-2,2'-[propane-1,3-
diylbis(nitrilomethylidyne)]diphenolato}trinitratocopper(II)lutetium(III)
acetone solvate
;
_chemical_name_common     ?
_chemical_formula_moiety     'C19 H20 Cu Lu N5 O13, C3 H6 O'
_chemical_formula_sum     'C22 H26 Cu Lu N5 O14'
_chemical_formula_iupac     '[Cu Lu (C19 H20 N2 O4) (N O3)3], C3 H6 O'
_chemical_formula_weight     822.99
_chemical_melting_point     ?
_symmetry_cell_setting     Triclinic
_symmetry_space_group_name_H-M     P-1
_symmetry_space_group_name_Hall     '-p 1'
loop_
    _symmetry_equiv_pos_as_xyz
    'x, y, z'
    '-x, -y, -z'
_cell_length_a     9.4070(19)
_cell_length_b     12.135(2)
_cell_length_c     13.510(3)
_cell_angle_alpha     73.03(3)
_cell_angle_beta     87.04(3)
_cell_angle_gamma     72.32(3)
_cell_volume     1404.2(6)
_cell_formula_units_Z     2
_cell_measurement_reflns_used     12159
_cell_measurement_theta_min     3.23
_cell_measurement_theta_max     27.44
_cell_measurement_temperature     295(2)
_exptl_crystal_description     'prism'
_exptl_crystal_colour     'green'
_exptl_crystal_size_max     0.34
_exptl_crystal_size_mid     0.28
_exptl_crystal_size_min     0.20
_exptl_crystal_density_diffrn     1.946
_exptl_crystal_density_meas     ?
_exptl_crystal_density_method     'not measured'
_exptl_crystal_F_000     810
_exptl_absorpt_coefficient_mu     4.330
_exptl_absorpt_correction_type     'multi-scan'
_exptl_absorpt_process_details     '(ABSCOR; Higashi, 1995)'
_exptl_absorpt_correction_T_min     0.220
_exptl_absorpt_correction_T_max     0.420
_exptl_special_details
;
;
_diffrn_ambient_temperature     295(2)
_diffrn_radiation_type     MoK\a
_diffrn_radiation_wavelength     0.71073
_diffrn_radiation_source     'fine-focus sealed tube'
_diffrn_radiation_monochromator     graphite
_diffrn_measurement_device_type     'Rigaku R-AXIS RAPID'
_diffrn_measurement_method     \w
_diffrn_detector_area_resol_mean     '10.000'
_diffrn_reflns_number     13735
_diffrn_reflns_av_R_equivalents     0.0629
_diffrn_reflns_av_sigmaI/netI     0.0837
_diffrn_reflns_theta_min     3.15
_diffrn_reflns_theta_max     27.44
_diffrn_reflns_theta_full     27.44
_diffrn_measured_fraction_theta_max     0.991
_diffrn_measured_fraction_theta_full     0.991
_diffrn_reflns_limit_h_min     -11
_diffrn_reflns_limit_h_max     12
_diffrn_reflns_limit_k_min     -15
_diffrn_reflns_limit_k_max     15
_diffrn_reflns_limit_l_min     -17
_diffrn_reflns_limit_l_max     17
_diffrn_standards_number     0
_diffrn_standards_interval_count     0
_diffrn_standards_interval_time     0
_diffrn_standards_decay_%     0
_refine_special_details
;
Refinement of <i>F</i>^2^ against ALL reflections. The weighted <i>R</i>-factor
<i>wR</i> and goodness of fit <i>S</i> are based on <i>F</i>^2^, conventional
<i>R</i>-factors <i>R</i> are based on <i>F</i>, with <i>F</i> set to zero for
negative <i>F</i>^2^. The threshold expression of <i>F</i>^2^ >
\s(<i>F</i>^2^) is used only for calculating <i>R</i>-factors(gt) <i>etc</i>.
and is not relevant to the choice of reflections for refinement.
<i>R</i>-factors based on <i>F</i>^2^ are statistically about twice as large
as those based on <i>F</i>, and <i>R</i>- factors based on ALL data will be
even larger.
;
_reflns_number_total     6345
_reflns_number_gt     5817
_reflns_threshold_expression     I>2\s(I)
_refine_ls_structure_factor_coef     Fsqd
_refine_ls_matrix_type     full
_refine_ls_R_factor_all     0.0587
_refine_ls_R_factor_gt     0.0563
_refine_ls_wR_factor_gt     0.1460
_refine_ls_wR_factor_ref     0.1493
_refine_ls_goodness_of_fit_ref     1.046
_refine_ls_restrained_S_all     1.046
_refine_ls_number_reflns     6345
_refine_ls_number_parameters     392
_refine_ls_number_restraints     0
_refine_ls_hydrogen_treatment     constr
_refine_ls_weighting_scheme     calc
_refine_ls_weighting_details
                 'calc w=1/[\s^2^(Fo^2^)+(0.1022P)^2^] where P=(Fo^2^+2Fc^2^)/3'
_atom_sites_solution_hydrogens     geom
_atom_sites_solution_primary     direct
_atom_sites_solution_secondary     difmap
_refine_ls_shift/su_max     0.001
_refine_ls_shift/su_mean     0.000
_refine_diff_density_max     4.505
_refine_diff_density_min     -2.380
_refine_ls_extinction_method     none
_refine_ls_extinction_coef     ?
loop_
    _atom_type_symbol
    _atom_type_description
    _atom_type_scat_dispersion_real
    _atom_type_scat_dispersion_imag
    _atom_type_scat_source
    'C' 'C' 0.0033 0.0016
                         'International Tables Vol C Tables 4.2.6.8 and 6.1.1.4'
    'H' 'H' 0.0000 0.0000
                         'International Tables Vol C Tables 4.2.6.8 and 6.1.1.4'
    'N' 'N' 0.0061 0.0033
                         'International Tables Vol C Tables 4.2.6.8 and 6.1.1.4'
    'O' 'O' 0.0106 0.0060
                         'International Tables Vol C Tables 4.2.6.8 and 6.1.1.4'
    'Cu' 'Cu' 0.3201 1.2651
                         'International Tables Vol C Tables 4.2.6.8 and 6.1.1.4'
    'Lu' 'Lu' -0.4720 5.8584
                         'International Tables Vol C Tables 4.2.6.8 and 6.1.1.4'
_computing_data_collection     'RAPID-AUTO (Rigaku, 1998)'
_computing_cell_refinement     'RAPID-AUTO (Rigaku, 1998)'
_computing_data_reduction     'CrystalStructure (Rigaku/MSC, 2002)'
_computing_structure_solution     'SHELXS97 (Sheldrick, 2008)'
_computing_structure_refinement     'SHELXL97 (Sheldrick, 2008)'
_computing_molecular_graphics     'ORTEPII (Johnson, 1976)'
loop_
    _atom_site_type_symbol
    _atom_site_label
    _atom_site_fract_x
    _atom_site_fract_y
    _atom_site_fract_z
    _atom_site_U_iso_or_equiv
    _atom_site_adp_type
    _atom_site_calc_flag
    _atom_site_refinement_flags
    _atom_site_occupancy
    _atom_site_disorder_assembly
    _atom_site_disorder_group
    Lu Lu1 0.284988(19) 0.378525(16) 0.234889(13) 0.03573(12) Uani d . 1 . .
    Cu Cu1 0.24429(6) 0.25725(5) 0.49539(4) 0.03148(15) Uani d . 1 . .
    O O1 0.0395(4) 0.5365(3) 0.1965(3) 0.0382(7) Uani d . 1 . .
    O O2 0.1287(3) 0.3741(3) 0.3751(3) 0.0353(7) Uani d . 1 . .
    O O3 0.4010(4) 0.2710(3) 0.3973(3) 0.0403(8) Uani d . 1 . .
    O O4 0.5591(4) 0.3498(3) 0.2448(3) 0.0399(8) Uani d . 1 . .
    O O5 0.4248(4) 0.2376(4) 0.1369(3) 0.0477(9) Uani d . 1 . .
    O O6 0.3037(4) 0.4173(3) 0.0479(3) 0.0435(8) Uani d . 1 . .
    O O7 0.4124(6) 0.2842(5) -0.0318(4) 0.0645(12) Uani d . 1 . .
    O O8 0.0996(4) 0.2996(3) 0.1767(3) 0.0481(9) Uani d . 1 . .
    O O9 0.2459(6) 0.1682(4) 0.3012(4) 0.0527(10) Uani d . 1 . .
    O O10 0.0812(6) 0.1186(4) 0.2316(5) 0.0691(13) Uani d . 1 . .
    O O11 0.3233(5) 0.5776(4) 0.1485(3) 0.0468(9) Uani d . 1 . .
    O O12 0.3121(5) 0.5301(4) 0.3144(3) 0.0473(9) Uani d . 1 . .
    O O13 0.3323(6) 0.7056(4) 0.2309(4) 0.0687(13) Uani d . 1 . .
    O O14 0.2009(10) 0.0886(5) -0.0752(5) 0.103(2) Uani d . 1 . .
    N N1 0.0629(5) 0.2641(4) 0.5757(3) 0.0351(8) Uani d . 1 . .
    N N2 0.3899(5) 0.1300(4) 0.6000(3) 0.0434(10) Uani d . 1 . .
    N N3 0.3804(5) 0.3120(4) 0.0479(3) 0.0405(9) Uani d . 1 . .
    N N4 0.1412(5) 0.1922(4) 0.2357(4) 0.0467(10) Uani d . 1 . .
    N N5 0.3232(5) 0.6071(4) 0.2308(4) 0.0446(10) Uani d . 1 . .
    C C1 -0.0128(7) 0.6110(5) 0.0917(4) 0.0504(14) Uani d . 1 . .
    H H1A -0.0932 0.5887 0.0704 0.076 Uiso calc R 1 . .
    H H1B 0.0677 0.5989 0.0454 0.076 Uiso calc R 1 . .
    H H1C -0.0472 0.6945 0.0900 0.076 Uiso calc R 1 . .
    C C2 -0.0664(5) 0.5331(4) 0.2710(4) 0.0317(9) Uani d . 1 . .
    C C3 -0.2132(5) 0.6058(4) 0.2582(4) 0.0392(11) Uani d . 1 . .
    H H3 -0.2483 0.6626 0.1948 0.047 Uiso calc R 1 . .
    C C4 -0.3080(6) 0.5938(5) 0.3400(5) 0.0475(13) Uani d . 1 . .
    H H4 -0.4068 0.6428 0.3307 0.057 Uiso calc R 1 . .
    C C5 -0.2588(5) 0.5114(5) 0.4338(5) 0.0431(11) Uani d . 1 . .
    H H5 -0.3230 0.5053 0.4884 0.052 Uiso calc R 1 . .
    C C6 -0.1076(5) 0.4343(4) 0.4478(4) 0.0329(9) Uani d . 1 . .
    C C7 -0.0127(5) 0.4448(4) 0.3680(4) 0.0306(9) Uani d . 1 . .
    C C8 -0.0661(6) 0.3413(4) 0.5460(4) 0.0366(10) Uani d . 1 . .
    H H8 -0.1414 0.3370 0.5930 0.044 Uiso calc R 1 . .
    C C9 0.0686(7) 0.1741(6) 0.6806(4) 0.0483(13) Uani d . 1 . .
    H H9A 0.0916 0.2063 0.7335 0.058 Uiso calc R 1 . .
    H H9B -0.0286 0.1618 0.6938 0.058 Uiso calc R 1 . .
    C C10 0.1835(9) 0.0554(5) 0.6873(5) 0.0611(18) Uani d . 1 . .
    H H10A 0.1643 -0.0060 0.7461 0.073 Uiso calc R 1 . .
    H H10B 0.1747 0.0327 0.6253 0.073 Uiso calc R 1 . .
    C C11 0.3383(9) 0.0592(7) 0.6987(5) 0.074(2) Uani d . 1 . .
    H H11A 0.4056 -0.0228 0.7192 0.089 Uiso calc R 1 . .
    H H11B 0.3427 0.0954 0.7532 0.089 Uiso calc R 1 . .
    C C12 0.5322(6) 0.1036(5) 0.5942(4) 0.0448(12) Uani d . 1 . .
    H H12 0.5884 0.0450 0.6507 0.054 Uiso calc R 1 . .
    C C13 0.6154(6) 0.1550(5) 0.5092(4) 0.0359(10) Uani d . 1 . .
    C C14 0.7742(6) 0.1170(5) 0.5217(5) 0.0493(14) Uani d . 1 . .
    H H14 0.8203 0.0640 0.5842 0.059 Uiso calc R 1 . .
    C C15 0.8573(6) 0.1570(5) 0.4444(5) 0.0478(13) Uani d . 1 . .
    H H15 0.9607 0.1315 0.4538 0.057 Uiso calc R 1 . .
    C C16 0.7909(5) 0.2370(5) 0.3490(5) 0.0412(11) Uani d . 1 . .
    H H16 0.8500 0.2646 0.2960 0.049 Uiso calc R 1 . .
    C C17 0.6381(5) 0.2743(4) 0.3346(4) 0.0332(9) Uani d . 1 . .
    C C18 0.5478(5) 0.2331(4) 0.4165(4) 0.0318(9) Uani d . 1 . .
    C C19 0.6444(7) 0.3885(6) 0.1579(4) 0.0481(13) Uani d . 1 . .
    H H19A 0.6959 0.4395 0.1727 0.072 Uiso calc R 1 . .
    H H19B 0.5787 0.4328 0.0980 0.072 Uiso calc R 1 . .
    H H19C 0.7157 0.3192 0.1447 0.072 Uiso calc R 1 . .
    C C20 0.3366(11) -0.0190(7) 0.0837(7) 0.080(2) Uani d . 1 . .
    H H20A 0.4065 0.0260 0.0620 0.119 Uiso calc R 1 . .
    H H20B 0.3899 -0.1032 0.1118 0.119 Uiso calc R 1 . .
    H H20C 0.2755 0.0094 0.1357 0.119 Uiso calc R 1 . .
    C C21 0.2387(9) -0.0020(7) -0.0081(6) 0.0687(19) Uani d . 1 . .
    C C22 0.1964(15) -0.1131(9) -0.0076(9) 0.104(4) Uani d . 1 . .
    H H22A 0.1282 -0.1280 0.0464 0.156 Uiso calc R 1 . .
    H H22B 0.2846 -0.1817 0.0044 0.156 Uiso calc R 1 . .
    H H22C 0.1497 -0.1001 -0.0733 0.156 Uiso calc R 1 . .
loop_
    _atom_site_aniso_label
    _atom_site_aniso_U_11
    _atom_site_aniso_U_22
    _atom_site_aniso_U_33
    _atom_site_aniso_U_12
    _atom_site_aniso_U_13
    _atom_site_aniso_U_23
    Lu1 0.03318(16) 0.03674(17) 0.02788(16) -0.00642(11) -0.00080(10)
                                                                     0.00064(11)
    Cu1 0.0320(3) 0.0311(3) 0.0231(3) -0.0067(2) -0.0002(2) 0.0016(2)
    O1 0.0325(16) 0.0387(18) 0.0285(16) -0.0012(14) -0.0070(13) 0.0040(14)
    O2 0.0273(15) 0.0370(17) 0.0294(16) -0.0032(13) 0.0015(12) 0.0019(14)
    O3 0.0262(15) 0.051(2) 0.0274(16) -0.0050(14) -0.0056(13) 0.0061(15)
    O4 0.0310(17) 0.046(2) 0.0342(18) -0.0116(15) 0.0022(14) 0.0008(16)
    O5 0.047(2) 0.047(2) 0.041(2) -0.0047(16) -0.0034(16) -0.0095(17)
    O6 0.055(2) 0.0403(19) 0.0288(17) -0.0128(16) 0.0039(15) -0.0030(15)
    O7 0.070(3) 0.080(3) 0.043(2) -0.017(2) 0.007(2) -0.026(2)
    O8 0.0387(19) 0.044(2) 0.053(2) -0.0106(16) -0.0028(17) -0.0020(18)
    O9 0.063(3) 0.038(2) 0.049(2) -0.015(2) 0.004(2) -0.0001(19)
    O10 0.067(3) 0.060(3) 0.096(4) -0.038(2) 0.022(3) -0.030(3)
    O11 0.054(2) 0.044(2) 0.038(2) -0.0193(18) -0.0003(17) 0.0013(17)
    O12 0.056(2) 0.046(2) 0.0371(19) -0.0160(18) 0.0024(17) -0.0075(17)
    O13 0.089(4) 0.044(2) 0.074(3) -0.025(2) -0.012(3) -0.010(2)
    O14 0.153(7) 0.058(3) 0.064(4) -0.007(4) 0.004(4) 0.006(3)
    N1 0.038(2) 0.040(2) 0.0283(19) -0.0179(17) 0.0022(16) -0.0051(17)
    N2 0.053(3) 0.031(2) 0.028(2) 0.0008(18) 0.0008(18) 0.0038(17)
    N3 0.037(2) 0.051(3) 0.036(2) -0.0170(19) 0.0068(17) -0.013(2)
    N4 0.043(2) 0.040(2) 0.057(3) -0.0144(19) 0.015(2) -0.014(2)
    N5 0.043(2) 0.040(2) 0.048(3) -0.0103(19) -0.006(2) -0.008(2)
    C1 0.051(3) 0.047(3) 0.030(3) 0.005(2) -0.013(2) 0.005(2)
    C2 0.029(2) 0.031(2) 0.032(2) -0.0041(17) -0.0074(17) -0.0076(19)
    C3 0.031(2) 0.036(2) 0.045(3) -0.0006(18) -0.012(2) -0.011(2)
    C4 0.026(2) 0.057(3) 0.060(3) -0.002(2) -0.004(2) -0.028(3)
    C5 0.028(2) 0.055(3) 0.049(3) -0.011(2) 0.005(2) -0.022(3)
    C6 0.027(2) 0.034(2) 0.041(2) -0.0099(17) -0.0015(18) -0.015(2)
    C7 0.031(2) 0.027(2) 0.031(2) -0.0072(16) -0.0049(17) -0.0050(18)
    C8 0.038(2) 0.042(2) 0.034(2) -0.019(2) 0.0086(19) -0.012(2)
    C9 0.052(3) 0.056(3) 0.031(3) -0.025(3) 0.008(2) 0.004(2)
    C10 0.105(6) 0.039(3) 0.038(3) -0.032(3) 0.014(3) -0.001(3)
    C11 0.069(4) 0.069(4) 0.037(3) 0.007(4) 0.010(3) 0.026(3)
    C12 0.050(3) 0.035(2) 0.029(2) 0.008(2) -0.010(2) 0.000(2)
    C13 0.033(2) 0.033(2) 0.034(2) 0.0005(18) -0.0136(19) -0.006(2)
    C14 0.040(3) 0.045(3) 0.056(3) 0.003(2) -0.025(3) -0.016(3)
    C15 0.029(2) 0.045(3) 0.066(4) -0.004(2) -0.015(2) -0.017(3)
    C16 0.027(2) 0.042(3) 0.056(3) -0.0091(19) -0.001(2) -0.017(2)
    C17 0.028(2) 0.033(2) 0.038(2) -0.0078(17) -0.0056(18) -0.0078(19)
    C18 0.029(2) 0.032(2) 0.032(2) -0.0054(17) -0.0025(17) -0.0089(18)
    C19 0.043(3) 0.063(3) 0.040(3) -0.027(3) 0.011(2) -0.006(3)
    C20 0.109(7) 0.059(4) 0.069(5) -0.026(4) 0.013(5) -0.018(4)
    C21 0.075(5) 0.062(4) 0.060(4) -0.017(4) 0.024(4) -0.013(4)
    C22 0.125(9) 0.072(6) 0.098(8) -0.023(6) -0.042(7) 0.000(5)
_geom_special_details
;
All e.s.d.'s (except the e.s.d. in the dihedral angle between two l.s. planes)
are estimated using the full covariance matrix. The cell e.s.d.'s are taken
into account individually in the estimation of e.s.d.'s in distances, angles
and torsion angles; correlations between e.s.d.'s in cell parameters are only
used when they are defined by crystal symmetry. An approximate (isotropic)
treatment of cell e.s.d.'s is used for estimating e.s.d.'s involving l.s.
planes.
;
loop_
    _geom_bond_atom_site_label_1
    _geom_bond_atom_site_label_2
    _geom_bond_site_symmetry_2
    _geom_bond_distance
    _geom_bond_publ_flag
    Lu1 O3 . 2.328(3) ?
    Lu1 O2 . 2.335(3) ?
    Lu1 O6 . 2.438(4) ?
    Lu1 O12 . 2.463(4) ?
    Lu1 O1 . 2.476(3) ?
    Lu1 O11 . 2.483(4) ?
    Lu1 O8 . 2.484(4) ?
    Lu1 O5 . 2.486(4) ?
    Lu1 O4 . 2.500(3) ?
    Lu1 O9 . 2.579(4) ?
    Lu1 N5 . 2.888(5) ?
    Lu1 N3 . 2.890(5) ?
    Cu1 O2 . 1.933(3) ?
    Cu1 O3 . 1.943(4) ?
    Cu1 N1 . 1.968(4) ?
    Cu1 N2 . 1.975(4) ?
    O1 C2 . 1.380(6) ?
    O1 C1 . 1.456(6) ?
    O2 C7 . 1.337(5) ?
    O3 C18 . 1.330(5) ?
    O4 C17 . 1.376(6) ?
    O4 C19 . 1.433(6) ?
    O5 N3 . 1.274(6) ?
    O6 N3 . 1.262(6) ?
    O7 N3 . 1.218(6) ?
    O8 N4 . 1.266(6) ?
    O9 N4 . 1.266(7) ?
    O10 N4 . 1.207(6) ?
    O11 N5 . 1.263(7) ?
    O12 N5 . 1.262(6) ?
    O13 N5 . 1.225(6) ?
    O14 C21 . 1.172(9) ?
    N1 C8 . 1.285(7) ?
    N1 C9 . 1.508(6) ?
    N2 C12 . 1.283(7) ?
    N2 C11 . 1.506(7) ?
    C1 H1A . 0.9600 ?
    C1 H1B . 0.9600 ?
    C1 H1C . 0.9600 ?
    C2 C3 . 1.383(6) ?
    C2 C7 . 1.428(6) ?
    C3 C4 . 1.386(8) ?
    C3 H3 . 0.9300 ?
    C4 C5 . 1.365(8) ?
    C4 H4 . 0.9300 ?
    C5 C6 . 1.432(7) ?
    C5 H5 . 0.9300 ?
    C6 C7 . 1.365(7) ?
    C6 C8 . 1.449(7) ?
    C8 H8 . 0.9300 ?
    C9 C10 . 1.496(9) ?
    C9 H9A . 0.9700 ?
    C9 H9B . 0.9700 ?
    C10 C11 . 1.488(12) ?
    C10 H10A . 0.9700 ?
    C10 H10B . 0.9700 ?
    C11 H11A . 0.9700 ?
    C11 H11B . 0.9700 ?
    C12 C13 . 1.451(8) ?
    C12 H12 . 0.9300 ?
    C13 C18 . 1.376(7) ?
    C13 C14 . 1.427(7) ?
    C14 C15 . 1.337(9) ?
    C14 H14 . 0.9300 ?
    C15 C16 . 1.406(8) ?
    C15 H15 . 0.9300 ?
    C16 C17 . 1.376(6) ?
    C16 H16 . 0.9300 ?
    C17 C18 . 1.425(7) ?
    C19 H19A . 0.9600 ?
    C19 H19B . 0.9600 ?
    C19 H19C . 0.9600 ?
    C20 C21 . 1.510(12) ?
    C20 H20A . 0.9600 ?
    C20 H20B . 0.9600 ?
    C20 H20C . 0.9600 ?
    C21 C22 . 1.516(13) ?
    C22 H22A . 0.9600 ?
    C22 H22B . 0.9600 ?
    C22 H22C . 0.9600 ?
loop_
    _geom_angle_atom_site_label_1
    _geom_angle_atom_site_label_2
    _geom_angle_atom_site_label_3
    _geom_angle_site_symmetry_1
    _geom_angle_site_symmetry_3
    _geom_angle
    _geom_angle_publ_flag
    O3 Lu1 O2 . . 64.14(12) ?
    O3 Lu1 O6 . . 146.60(13) ?
    O2 Lu1 O6 . . 146.96(12) ?
    O3 Lu1 O12 . . 73.77(14) ?
    O2 Lu1 O12 . . 73.01(13) ?
    O6 Lu1 O12 . . 118.90(13) ?
    O3 Lu1 O1 . . 127.07(12) ?
    O2 Lu1 O1 . . 65.77(11) ?
    O6 Lu1 O1 . . 86.29(13) ?
    O12 Lu1 O1 . . 76.49(13) ?
    O3 Lu1 O11 . . 117.79(14) ?
    O2 Lu1 O11 . . 115.27(14) ?
    O6 Lu1 O11 . . 67.38(14) ?
    O12 Lu1 O11 . . 51.54(14) ?
    O1 Lu1 O11 . . 70.71(13) ?
    O3 Lu1 O8 . . 116.27(13) ?
    O2 Lu1 O8 . . 80.52(13) ?
    O6 Lu1 O8 . . 73.24(14) ?
    O12 Lu1 O8 . . 143.62(14) ?
    O1 Lu1 O8 . . 70.02(13) ?
    O11 Lu1 O8 . . 125.09(13) ?
    O3 Lu1 O5 . . 98.38(13) ?
    O2 Lu1 O5 . . 137.85(13) ?
    O6 Lu1 O5 . . 51.62(13) ?
    O12 Lu1 O5 . . 141.90(13) ?
    O1 Lu1 O5 . . 130.80(12) ?
    O11 Lu1 O5 . . 106.84(15) ?
    O8 Lu1 O5 . . 73.70(14) ?
    O3 Lu1 O4 . . 65.10(12) ?
    O2 Lu1 O4 . . 125.11(12) ?
    O6 Lu1 O4 . . 87.74(13) ?
    O12 Lu1 O4 . . 74.18(14) ?
    O1 Lu1 O4 . . 142.40(12) ?
    O11 Lu1 O4 . . 72.73(14) ?
    O8 Lu1 O4 . . 142.20(14) ?
    O5 Lu1 O4 . . 68.93(13) ?
    O3 Lu1 O9 . . 68.24(15) ?
    O2 Lu1 O9 . . 70.71(14) ?
    O6 Lu1 O9 . . 105.25(15) ?
    O12 Lu1 O9 . . 135.82(14) ?
    O1 Lu1 O9 . . 109.59(14) ?
    O11 Lu1 O9 . . 172.64(14) ?
    O8 Lu1 O9 . . 50.10(14) ?
    O5 Lu1 O9 . . 67.15(15) ?
    O4 Lu1 O9 . . 107.80(15) ?
    O3 Lu1 N5 . . 96.29(14) ?
    O2 Lu1 N5 . . 93.85(14) ?
    O6 Lu1 N5 . . 93.20(14) ?
    O12 Lu1 N5 . . 25.74(13) ?
    O1 Lu1 N5 . . 71.03(13) ?
    O11 Lu1 N5 . . 25.82(14) ?
    O8 Lu1 N5 . . 139.36(13) ?
    O5 Lu1 N5 . . 127.25(14) ?
    O4 Lu1 N5 . . 72.30(13) ?
    O9 Lu1 N5 . . 161.55(16) ?
    O3 Lu1 N3 . . 123.65(13) ?
    O2 Lu1 N3 . . 149.96(12) ?
    O6 Lu1 N3 . . 25.65(12) ?
    O12 Lu1 N3 . . 136.02(13) ?
    O1 Lu1 N3 . . 108.20(12) ?
    O11 Lu1 N3 . . 87.73(14) ?
    O8 Lu1 N3 . . 70.14(13) ?
    O5 Lu1 N3 . . 26.05(12) ?
    O4 Lu1 N3 . . 78.60(13) ?
    O9 Lu1 N3 . . 85.21(14) ?
    N5 Lu1 N3 . . 112.46(14) ?
    O2 Cu1 O3 . . 79.40(14) ?
    O2 Cu1 N1 . . 90.93(16) ?
    O3 Cu1 N1 . . 170.32(15) ?
    O2 Cu1 N2 . . 169.55(17) ?
    O3 Cu1 N2 . . 90.81(17) ?
    N1 Cu1 N2 . . 98.87(18) ?
    O2 Cu1 Lu1 . . 40.28(10) ?
    O3 Cu1 Lu1 . . 40.17(9) ?
    N1 Cu1 Lu1 . . 130.35(12) ?
    N2 Cu1 Lu1 . . 129.39(14) ?
    C2 O1 C1 . . 117.0(4) ?
    C2 O1 Lu1 . . 118.3(2) ?
    C1 O1 Lu1 . . 122.5(3) ?
    C7 O2 Cu1 . . 129.1(3) ?
    C7 O2 Lu1 . . 123.5(3) ?
    Cu1 O2 Lu1 . . 107.35(14) ?
    C18 O3 Cu1 . . 128.2(3) ?
    C18 O3 Lu1 . . 124.5(3) ?
    Cu1 O3 Lu1 . . 107.26(14) ?
    C17 O4 C19 . . 116.9(4) ?
    C17 O4 Lu1 . . 117.9(3) ?
    C19 O4 Lu1 . . 124.3(3) ?
    N3 O5 Lu1 . . 95.0(3) ?
    N3 O6 Lu1 . . 97.6(3) ?
    N4 O8 Lu1 . . 99.2(3) ?
    N4 O9 Lu1 . . 94.7(3) ?
    N5 O11 Lu1 . . 95.3(3) ?
    N5 O12 Lu1 . . 96.3(3) ?
    C8 N1 C9 . . 114.8(4) ?
    C8 N1 Cu1 . . 125.0(3) ?
    C9 N1 Cu1 . . 120.1(3) ?
    C12 N2 C11 . . 114.2(5) ?
    C12 N2 Cu1 . . 124.9(4) ?
    C11 N2 Cu1 . . 120.8(4) ?
    O7 N3 O6 . . 122.2(5) ?
    O7 N3 O5 . . 122.3(5) ?
    O6 N3 O5 . . 115.5(4) ?
    O7 N3 Lu1 . . 176.3(4) ?
    O6 N3 Lu1 . . 56.7(2) ?
    O5 N3 Lu1 . . 59.0(3) ?
    O10 N4 O9 . . 122.3(5) ?
    O10 N4 O8 . . 121.8(5) ?
    O9 N4 O8 . . 115.9(4) ?
    O13 N5 O12 . . 120.6(5) ?
    O13 N5 O11 . . 122.6(5) ?
    O12 N5 O11 . . 116.8(4) ?
    O13 N5 Lu1 . . 176.7(4) ?
    O12 N5 Lu1 . . 58.0(3) ?
    O11 N5 Lu1 . . 58.9(3) ?
    O1 C1 H1A . . 109.5 ?
    O1 C1 H1B . . 109.5 ?
    H1A C1 H1B . . 109.5 ?
    O1 C1 H1C . . 109.5 ?
    H1A C1 H1C . . 109.5 ?
    H1B C1 H1C . . 109.5 ?
    O1 C2 C3 . . 125.7(4) ?
    O1 C2 C7 . . 114.2(4) ?
    C3 C2 C7 . . 120.1(5) ?
    C2 C3 C4 . . 119.9(5) ?
    C2 C3 H3 . . 120.0 ?
    C4 C3 H3 . . 120.0 ?
    C5 C4 C3 . . 121.0(5) ?
    C5 C4 H4 . . 119.5 ?
    C3 C4 H4 . . 119.5 ?
    C4 C5 C6 . . 119.7(5) ?
    C4 C5 H5 . . 120.2 ?
    C6 C5 H5 . . 120.2 ?
    C7 C6 C5 . . 120.1(5) ?
    C7 C6 C8 . . 122.8(4) ?
    C5 C6 C8 . . 116.9(5) ?
    O2 C7 C6 . . 123.2(4) ?
    O2 C7 C2 . . 117.6(4) ?
    C6 C7 C2 . . 119.2(4) ?
    N1 C8 C6 . . 127.5(5) ?
    N1 C8 H8 . . 116.3 ?
    C6 C8 H8 . . 116.3 ?
    C10 C9 N1 . . 111.6(5) ?
    C10 C9 H9A . . 109.3 ?
    N1 C9 H9A . . 109.3 ?
    C10 C9 H9B . . 109.3 ?
    N1 C9 H9B . . 109.3 ?
    H9A C9 H9B . . 108.0 ?
    C11 C10 C9 . . 112.5(6) ?
    C11 C10 H10A . . 109.1 ?
    C9 C10 H10A . . 109.1 ?
    C11 C10 H10B . . 109.1 ?
    C9 C10 H10B . . 109.1 ?
    H10A C10 H10B . . 107.8 ?
    C10 C11 N2 . . 112.3(5) ?
    C10 C11 H11A . . 109.1 ?
    N2 C11 H11A . . 109.1 ?
    C10 C11 H11B . . 109.1 ?
    N2 C11 H11B . . 109.1 ?
    H11A C11 H11B . . 107.9 ?
    N2 C12 C13 . . 127.2(4) ?
    N2 C12 H12 . . 116.4 ?
    C13 C12 H12 . . 116.4 ?
    C18 C13 C14 . . 119.5(5) ?
    C18 C13 C12 . . 122.7(4) ?
    C14 C13 C12 . . 117.7(5) ?
    C15 C14 C13 . . 120.5(5) ?
    C15 C14 H14 . . 119.7 ?
    C13 C14 H14 . . 119.7 ?
    C14 C15 C16 . . 121.1(5) ?
    C14 C15 H15 . . 119.5 ?
    C16 C15 H15 . . 119.5 ?
    C17 C16 C15 . . 119.6(5) ?
    C17 C16 H16 . . 120.2 ?
    C15 C16 H16 . . 120.2 ?
    C16 C17 O4 . . 125.6(5) ?
    C16 C17 C18 . . 120.0(5) ?
    O4 C17 C18 . . 114.4(4) ?
    O3 C18 C13 . . 123.5(4) ?
    O3 C18 C17 . . 117.2(4) ?
    C13 C18 C17 . . 119.3(4) ?
    O4 C19 H19A . . 109.5 ?
    O4 C19 H19B . . 109.5 ?
    H19A C19 H19B . . 109.5 ?
    O4 C19 H19C . . 109.5 ?
    H19A C19 H19C . . 109.5 ?
    H19B C19 H19C . . 109.5 ?
    C21 C20 H20A . . 109.5 ?
    C21 C20 H20B . . 109.5 ?
    H20A C20 H20B . . 109.5 ?
    C21 C20 H20C . . 109.5 ?
    H20A C20 H20C . . 109.5 ?
    H20B C20 H20C . . 109.5 ?
    O14 C21 C20 . . 123.0(8) ?
    O14 C21 C22 . . 122.6(9) ?
    C20 C21 C22 . . 114.4(7) ?
    C21 C22 H22A . . 109.5 ?
    C21 C22 H22B . . 109.5 ?
    H22A C22 H22B . . 109.5 ?
    C21 C22 H22C . . 109.5 ?
    H22A C22 H22C . . 109.5 ?
    H22B C22 H22C . . 109.5 ?
loop_
    _geom_torsion_atom_site_label_1
    _geom_torsion_atom_site_label_2
    _geom_torsion_atom_site_label_3
    _geom_torsion_atom_site_label_4
    _geom_torsion_site_symmetry_1
    _geom_torsion_site_symmetry_2
    _geom_torsion_site_symmetry_3
    _geom_torsion_site_symmetry_4
    _geom_torsion
    _geom_torsion_publ_flag
    O3 Lu1 Cu1 O2 . . . . 163.0(2) ?
    O6 Lu1 Cu1 O2 . . . . -98.9(4) ?
    O12 Lu1 Cu1 O2 . . . . 80.80(19) ?
    O1 Lu1 Cu1 O2 . . . . 6.99(19) ?
    O11 Lu1 Cu1 O2 . . . . 78.7(2) ?
    O8 Lu1 Cu1 O2 . . . . -63.48(19) ?
    O5 Lu1 Cu1 O2 . . . . -137.7(2) ?
    O4 Lu1 Cu1 O2 . . . . 152.41(19) ?
    O9 Lu1 Cu1 O2 . . . . -101.1(2) ?
    N5 Lu1 Cu1 O2 . . . . 79.12(19) ?
    N3 Lu1 Cu1 O2 . . . . -127.1(2) ?
    O2 Lu1 Cu1 O3 . . . . -163.0(2) ?
    O6 Lu1 Cu1 O3 . . . . 98.1(4) ?
    O12 Lu1 Cu1 O3 . . . . -82.2(2) ?
    O1 Lu1 Cu1 O3 . . . . -156.0(2) ?
    O11 Lu1 Cu1 O3 . . . . -84.3(2) ?
    O8 Lu1 Cu1 O3 . . . . 133.5(2) ?
    O5 Lu1 Cu1 O3 . . . . 59.3(2) ?
    O4 Lu1 Cu1 O3 . . . . -10.6(2) ?
    O9 Lu1 Cu1 O3 . . . . 95.9(2) ?
    N5 Lu1 Cu1 O3 . . . . -83.9(2) ?
    N3 Lu1 Cu1 O3 . . . . 69.9(2) ?
    O3 Lu1 Cu1 N1 . . . . 177.2(2) ?
    O2 Lu1 Cu1 N1 . . . . 14.2(2) ?
    O6 Lu1 Cu1 N1 . . . . -84.7(4) ?
    O12 Lu1 Cu1 N1 . . . . 94.99(19) ?
    O1 Lu1 Cu1 N1 . . . . 21.19(18) ?
    O11 Lu1 Cu1 N1 . . . . 92.9(2) ?
    O8 Lu1 Cu1 N1 . . . . -49.28(19) ?
    O5 Lu1 Cu1 N1 . . . . -123.50(19) ?
    O4 Lu1 Cu1 N1 . . . . 166.61(18) ?
    O9 Lu1 Cu1 N1 . . . . -86.9(2) ?
    N5 Lu1 Cu1 N1 . . . . 93.32(19) ?
    N3 Lu1 Cu1 N1 . . . . -112.9(2) ?
    O3 Lu1 Cu1 N2 . . . . -19.2(3) ?
    O2 Lu1 Cu1 N2 . . . . 177.8(2) ?
    O6 Lu1 Cu1 N2 . . . . 78.9(4) ?
    O12 Lu1 Cu1 N2 . . . . -101.4(2) ?
    O1 Lu1 Cu1 N2 . . . . -175.2(2) ?
    O11 Lu1 Cu1 N2 . . . . -103.5(2) ?
    O8 Lu1 Cu1 N2 . . . . 114.3(2) ?
    O5 Lu1 Cu1 N2 . . . . 40.1(2) ?
    O4 Lu1 Cu1 N2 . . . . -29.8(2) ?
    O9 Lu1 Cu1 N2 . . . . 76.7(2) ?
    N5 Lu1 Cu1 N2 . . . . -103.1(2) ?
    N3 Lu1 Cu1 N2 . . . . 50.7(2) ?
    O3 Lu1 O1 C2 . . . . -26.9(4) ?
    O2 Lu1 O1 C2 . . . . -6.9(3) ?
    O6 Lu1 O1 C2 . . . . 155.0(3) ?
    O12 Lu1 O1 C2 . . . . -84.1(3) ?
    O11 Lu1 O1 C2 . . . . -137.7(3) ?
    O8 Lu1 O1 C2 . . . . 81.5(3) ?
    O5 Lu1 O1 C2 . . . . 126.4(3) ?
    O4 Lu1 O1 C2 . . . . -123.6(3) ?
    O9 Lu1 O1 C2 . . . . 50.1(3) ?
    N5 Lu1 O1 C2 . . . . -110.3(3) ?
    N3 Lu1 O1 C2 . . . . 141.5(3) ?
    O3 Lu1 O1 C1 . . . . 170.5(4) ?
    O2 Lu1 O1 C1 . . . . -169.5(4) ?
    O6 Lu1 O1 C1 . . . . -7.6(4) ?
    O12 Lu1 O1 C1 . . . . 113.3(4) ?
    O11 Lu1 O1 C1 . . . . 59.7(4) ?
    O8 Lu1 O1 C1 . . . . -81.1(4) ?
    O5 Lu1 O1 C1 . . . . -36.2(4) ?
    O4 Lu1 O1 C1 . . . . 73.8(4) ?
    O9 Lu1 O1 C1 . . . . -112.5(4) ?
    N5 Lu1 O1 C1 . . . . 87.0(4) ?
    N3 Lu1 O1 C1 . . . . -21.2(4) ?
    O3 Cu1 O2 C7 . . . . -167.2(4) ?
    N1 Cu1 O2 C7 . . . . 12.5(4) ?
    N2 Cu1 O2 C7 . . . . 172.2(9) ?
    Lu1 Cu1 O2 C7 . . . . -178.2(5) ?
    O3 Cu1 O2 Lu1 . . . . 11.07(16) ?
    N1 Cu1 O2 Lu1 . . . . -169.23(17) ?
    N2 Cu1 O2 Lu1 . . . . -9.6(11) ?
    O3 Lu1 O2 C7 . . . . 168.3(4) ?
    O6 Lu1 O2 C7 . . . . -28.7(5) ?
    O12 Lu1 O2 C7 . . . . 88.5(3) ?
    O1 Lu1 O2 C7 . . . . 6.0(3) ?
    O11 Lu1 O2 C7 . . . . 58.2(4) ?
    O8 Lu1 O2 C7 . . . . -66.3(3) ?
    O5 Lu1 O2 C7 . . . . -118.8(3) ?
    O4 Lu1 O2 C7 . . . . 144.2(3) ?
    O9 Lu1 O2 C7 . . . . -117.2(4) ?
    N5 Lu1 O2 C7 . . . . 73.2(3) ?
    N3 Lu1 O2 C7 . . . . -78.6(4) ?
    O3 Lu1 O2 Cu1 . . . . -10.08(14) ?
    O6 Lu1 O2 Cu1 . . . . 152.90(17) ?
    O12 Lu1 O2 Cu1 . . . . -89.90(17) ?
    O1 Lu1 O2 Cu1 . . . . -172.4(2) ?
    O11 Lu1 O2 Cu1 . . . . -120.20(17) ?
    O8 Lu1 O2 Cu1 . . . . 115.35(17) ?
    O5 Lu1 O2 Cu1 . . . . 62.8(2) ?
    O4 Lu1 O2 Cu1 . . . . -34.2(2) ?
    O9 Lu1 O2 Cu1 . . . . 64.44(18) ?
    N5 Lu1 O2 Cu1 . . . . -105.20(16) ?
    N3 Lu1 O2 Cu1 . . . . 103.0(2) ?
    N2 Cu1 O3 C18 . . . . -18.0(4) ?
    Lu1 Cu1 O3 C18 . . . . 176.8(5) ?
    O2 Cu1 O3 Lu1 . . . . -11.09(16) ?
    N2 Cu1 O3 Lu1 . . . . 165.2(2) ?
    O2 Lu1 O3 C18 . . . . -166.9(4) ?
    O6 Lu1 O3 C18 . . . . 29.9(5) ?
    O12 Lu1 O3 C18 . . . . -88.3(4) ?
    O1 Lu1 O3 C18 . . . . -146.6(3) ?
    O11 Lu1 O3 C18 . . . . -60.6(4) ?
    O8 Lu1 O3 C18 . . . . 129.4(4) ?
    O5 Lu1 O3 C18 . . . . 53.5(4) ?
    O4 Lu1 O3 C18 . . . . -8.5(4) ?
    O9 Lu1 O3 C18 . . . . 114.7(4) ?
    N5 Lu1 O3 C18 . . . . -75.7(4) ?
    N3 Lu1 O3 C18 . . . . 46.7(4) ?
    O2 Lu1 O3 Cu1 . . . . 10.02(14) ?
    O6 Lu1 O3 Cu1 . . . . -153.12(18) ?
    O12 Lu1 O3 Cu1 . . . . 88.66(19) ?
    O1 Lu1 O3 Cu1 . . . . 30.3(2) ?
    O11 Lu1 O3 Cu1 . . . . 116.33(18) ?
    O8 Lu1 O3 Cu1 . . . . -53.7(2) ?
    O5 Lu1 O3 Cu1 . . . . -129.56(18) ?
    O4 Lu1 O3 Cu1 . . . . 168.4(2) ?
    O9 Lu1 O3 Cu1 . . . . -68.34(19) ?
    N5 Lu1 O3 Cu1 . . . . 101.26(19) ?
    N3 Lu1 O3 Cu1 . . . . -136.39(16) ?
    O3 Lu1 O4 C17 . . . . 8.1(3) ?
    O2 Lu1 O4 C17 . . . . 32.0(4) ?
    O6 Lu1 O4 C17 . . . . -151.9(3) ?
    O12 Lu1 O4 C17 . . . . 87.2(3) ?
    O1 Lu1 O4 C17 . . . . 127.2(3) ?
    O11 Lu1 O4 C17 . . . . 141.1(4) ?
    O8 Lu1 O4 C17 . . . . -93.3(4) ?
    O5 Lu1 O4 C17 . . . . -102.5(4) ?
    O9 Lu1 O4 C17 . . . . -46.6(4) ?
    N5 Lu1 O4 C17 . . . . 114.0(4) ?
    N3 Lu1 O4 C17 . . . . -127.7(4) ?
    O3 Lu1 O4 C19 . . . . 176.4(4) ?
    O2 Lu1 O4 C19 . . . . -159.7(4) ?
    O6 Lu1 O4 C19 . . . . 16.4(4) ?
    O12 Lu1 O4 C19 . . . . -104.5(4) ?
    O1 Lu1 O4 C19 . . . . -64.5(5) ?
    O11 Lu1 O4 C19 . . . . -50.6(4) ?
    O8 Lu1 O4 C19 . . . . 74.9(5) ?
    O5 Lu1 O4 C19 . . . . 65.8(4) ?
    O9 Lu1 O4 C19 . . . . 121.7(4) ?
    N5 Lu1 O4 C19 . . . . -77.7(4) ?
    N3 Lu1 O4 C19 . . . . 40.6(4) ?
    O3 Lu1 O5 N3 . . . . -167.0(3) ?
    O2 Lu1 O5 N3 . . . . 132.6(3) ?
    O6 Lu1 O5 N3 . . . . -3.3(3) ?
    O12 Lu1 O5 N3 . . . . -92.6(3) ?
    O1 Lu1 O5 N3 . . . . 34.3(3) ?
    O11 Lu1 O5 N3 . . . . -44.5(3) ?
    O8 Lu1 O5 N3 . . . . 78.0(3) ?
    O4 Lu1 O5 N3 . . . . -107.8(3) ?
    O9 Lu1 O5 N3 . . . . 131.0(3) ?
    N5 Lu1 O5 N3 . . . . -62.4(3) ?
    O3 Lu1 O6 N3 . . . . 33.6(4) ?
    O2 Lu1 O6 N3 . . . . -117.8(3) ?
    O12 Lu1 O6 N3 . . . . 138.5(3) ?
    O1 Lu1 O6 N3 . . . . -149.1(3) ?
    O11 Lu1 O6 N3 . . . . 140.2(3) ?
    O8 Lu1 O6 N3 . . . . -78.9(3) ?
    O5 Lu1 O6 N3 . . . . 3.3(3) ?
    O4 Lu1 O6 N3 . . . . 68.0(3) ?
    O9 Lu1 O6 N3 . . . . -39.8(3) ?
    N5 Lu1 O6 N3 . . . . 140.1(3) ?
    O3 Lu1 O8 N4 . . . . -20.1(4) ?
    O2 Lu1 O8 N4 . . . . -75.0(3) ?
    O6 Lu1 O8 N4 . . . . 125.3(3) ?
    O12 Lu1 O8 N4 . . . . -118.4(3) ?
    O1 Lu1 O8 N4 . . . . -142.5(3) ?
    O11 Lu1 O8 N4 . . . . 170.7(3) ?
    O5 Lu1 O8 N4 . . . . 71.3(3) ?
    O4 Lu1 O8 N4 . . . . 62.4(4) ?
    O9 Lu1 O8 N4 . . . . -2.3(3) ?
    N5 Lu1 O8 N4 . . . . -159.8(3) ?
    N3 Lu1 O8 N4 . . . . 98.5(3) ?
    O3 Lu1 O9 N4 . . . . 165.0(4) ?
    O2 Lu1 O9 N4 . . . . 96.0(3) ?
    O6 Lu1 O9 N4 . . . . -49.6(4) ?
    O12 Lu1 O9 N4 . . . . 132.5(3) ?
    O1 Lu1 O9 N4 . . . . 41.9(4) ?
    O8 Lu1 O9 N4 . . . . 2.3(3) ?
    O5 Lu1 O9 N4 . . . . -85.2(3) ?
    O4 Lu1 O9 N4 . . . . -142.2(3) ?
    N5 Lu1 O9 N4 . . . . 130.5(4) ?
    N3 Lu1 O9 N4 . . . . -65.8(3) ?
    O3 Lu1 O11 N5 . . . . -36.4(4) ?
    O2 Lu1 O11 N5 . . . . 36.4(3) ?
    O6 Lu1 O11 N5 . . . . -179.8(3) ?
    O12 Lu1 O11 N5 . . . . -1.7(3) ?
    O1 Lu1 O11 N5 . . . . 86.1(3) ?
    O8 Lu1 O11 N5 . . . . 132.6(3) ?
    O5 Lu1 O11 N5 . . . . -145.7(3) ?
    O4 Lu1 O11 N5 . . . . -84.9(3) ?
    N3 Lu1 O11 N5 . . . . -163.7(3) ?
    O3 Lu1 O12 N5 . . . . 150.0(3) ?
    O2 Lu1 O12 N5 . . . . -142.7(3) ?
    O6 Lu1 O12 N5 . . . . 3.7(4) ?
    O1 Lu1 O12 N5 . . . . -74.3(3) ?
    O11 Lu1 O12 N5 . . . . 1.7(3) ?
    O8 Lu1 O12 N5 . . . . -97.5(4) ?
    O5 Lu1 O12 N5 . . . . 67.2(4) ?
    O4 Lu1 O12 N5 . . . . 82.0(3) ?
    O9 Lu1 O12 N5 . . . . -178.6(3) ?
    N3 Lu1 O12 N5 . . . . 28.1(4) ?
    O2 Cu1 N1 C8 . . . . -9.7(4) ?
    N2 Cu1 N1 C8 . . . . 174.0(4) ?
    Lu1 Cu1 N1 C8 . . . . -18.8(5) ?
    O2 Cu1 N1 C9 . . . . 170.2(4) ?
    N2 Cu1 N1 C9 . . . . -6.2(4) ?
    Lu1 Cu1 N1 C9 . . . . 161.1(3) ?
    O2 Cu1 N2 C12 . . . . 33.1(13) ?
    O3 Cu1 N2 C12 . . . . 12.8(5) ?
    N1 Cu1 N2 C12 . . . . -167.5(5) ?
    Lu1 Cu1 N2 C12 . . . . 25.1(6) ?
    O2 Cu1 N2 C11 . . . . -150.3(9) ?
    O3 Cu1 N2 C11 . . . . -170.6(6) ?
    N1 Cu1 N2 C11 . . . . 9.0(6) ?
    Lu1 Cu1 N2 C11 . . . . -158.4(5) ?
    Lu1 O6 N3 O7 . . . . 175.8(5) ?
    Lu1 O6 N3 O5 . . . . -5.6(4) ?
    Lu1 O5 N3 O7 . . . . -175.9(5) ?
    Lu1 O5 N3 O6 . . . . 5.5(4) ?
    O3 Lu1 N3 O6 . . . . -158.5(3) ?
    O2 Lu1 N3 O6 . . . . 105.5(3) ?
    O12 Lu1 N3 O6 . . . . -56.6(3) ?
    O1 Lu1 N3 O6 . . . . 32.6(3) ?
    O11 Lu1 N3 O6 . . . . -36.2(3) ?
    O8 Lu1 N3 O6 . . . . 92.5(3) ?
    O5 Lu1 N3 O6 . . . . -174.1(5) ?
    O4 Lu1 N3 O6 . . . . -109.1(3) ?
    O9 Lu1 N3 O6 . . . . 141.7(3) ?
    N5 Lu1 N3 O6 . . . . -43.8(3) ?
    O3 Lu1 N3 O5 . . . . 15.5(3) ?
    O2 Lu1 N3 O5 . . . . -80.5(4) ?
    O6 Lu1 N3 O5 . . . . 174.1(5) ?
    O12 Lu1 N3 O5 . . . . 117.4(3) ?
    O1 Lu1 N3 O5 . . . . -153.3(3) ?
    O11 Lu1 N3 O5 . . . . 137.8(3) ?
    O8 Lu1 N3 O5 . . . . -93.4(3) ?
    O4 Lu1 N3 O5 . . . . 65.0(3) ?
    O9 Lu1 N3 O5 . . . . -44.3(3) ?
    N5 Lu1 N3 O5 . . . . 130.2(3) ?
    Lu1 O9 N4 O10 . . . . 178.5(5) ?
    Lu1 O9 N4 O8 . . . . -3.8(5) ?
    Lu1 O8 N4 O10 . . . . -178.3(5) ?
    Lu1 O8 N4 O9 . . . . 3.9(5) ?
    Lu1 O12 N5 O13 . . . . 176.5(5) ?
    Lu1 O12 N5 O11 . . . . -2.9(5) ?
    Lu1 O11 N5 O13 . . . . -176.6(5) ?
    Lu1 O11 N5 O12 . . . . 2.9(5) ?
    O3 Lu1 N5 O12 . . . . -28.8(3) ?
    O2 Lu1 N5 O12 . . . . 35.5(3) ?
    O6 Lu1 N5 O12 . . . . -176.8(3) ?
    O1 Lu1 N5 O12 . . . . 98.3(3) ?
    O11 Lu1 N5 O12 . . . . -177.0(5) ?
    O8 Lu1 N5 O12 . . . . 115.5(3) ?
    O5 Lu1 N5 O12 . . . . -134.4(3) ?
    O4 Lu1 N5 O12 . . . . -90.2(3) ?
    O9 Lu1 N5 O12 . . . . 3.1(6) ?
    N3 Lu1 N5 O12 . . . . -159.3(3) ?
    O3 Lu1 N5 O11 . . . . 148.1(3) ?
    O2 Lu1 N5 O11 . . . . -147.5(3) ?
    O6 Lu1 N5 O11 . . . . 0.2(3) ?
    O12 Lu1 N5 O11 . . . . 177.0(5) ?
    O1 Lu1 N5 O11 . . . . -84.8(3) ?
    O8 Lu1 N5 O11 . . . . -67.6(4) ?
    O5 Lu1 N5 O11 . . . . 42.6(4) ?
    O4 Lu1 N5 O11 . . . . 86.8(3) ?
    O9 Lu1 N5 O11 . . . . -179.9(4) ?
    N3 Lu1 N5 O11 . . . . 17.7(3) ?
    C1 O1 C2 C3 . . . . -9.0(7) ?
    Lu1 O1 C2 C3 . . . . -172.6(4) ?
    C1 O1 C2 C7 . . . . 170.9(4) ?
    Lu1 O1 C2 C7 . . . . 7.3(5) ?
    O1 C2 C3 C4 . . . . -179.4(5) ?
    C7 C2 C3 C4 . . . . 0.7(7) ?
    C2 C3 C4 C5 . . . . 0.3(8) ?
    C3 C4 C5 C6 . . . . -1.2(8) ?
    C4 C5 C6 C7 . . . . 1.1(7) ?
    C4 C5 C6 C8 . . . . -174.4(5) ?
    Cu1 O2 C7 C6 . . . . -8.1(6) ?
    Lu1 O2 C7 C6 . . . . 173.9(3) ?
    Cu1 O2 C7 C2 . . . . 173.4(3) ?
    Lu1 O2 C7 C2 . . . . -4.6(5) ?
    C5 C6 C7 O2 . . . . -178.6(4) ?
    C8 C6 C7 O2 . . . . -3.3(7) ?
    C5 C6 C7 C2 . . . . -0.1(7) ?
    C8 C6 C7 C2 . . . . 175.1(4) ?
    O1 C2 C7 O2 . . . . -2.1(6) ?
    C3 C2 C7 O2 . . . . 177.8(4) ?
    O1 C2 C7 C6 . . . . 179.3(4) ?
    C3 C2 C7 C6 . . . . -0.8(7) ?
    C9 N1 C8 C6 . . . . -176.8(5) ?
    Cu1 N1 C8 C6 . . . . 3.1(7) ?
    C7 C6 C8 N1 . . . . 5.9(8) ?
    C5 C6 C8 N1 . . . . -178.7(5) ?
    C8 N1 C9 C10 . . . . 149.4(5) ?
    Cu1 N1 C9 C10 . . . . -30.5(7) ?
    N1 C9 C10 C11 . . . . 75.7(7) ?
    C9 C10 C11 N2 . . . . -72.4(8) ?
    C12 N2 C11 C10 . . . . -158.0(6) ?
    Cu1 N2 C11 C10 . . . . 25.1(9) ?
    C11 N2 C12 C13 . . . . 179.4(6) ?
    Cu1 N2 C12 C13 . . . . -3.8(9) ?
    N2 C12 C13 C18 . . . . -6.9(9) ?
    N2 C12 C13 C14 . . . . 176.5(6) ?
    C18 C13 C14 C15 . . . . 0.3(8) ?
    C12 C13 C14 C15 . . . . 177.0(5) ?
    C13 C14 C15 C16 . . . . -0.1(9) ?
    C14 C15 C16 C17 . . . . -0.5(8) ?
    C15 C16 C17 O4 . . . . -178.4(5) ?
    C15 C16 C17 C18 . . . . 0.9(7) ?
    C19 O4 C17 C16 . . . . 2.8(7) ?
    Lu1 O4 C17 C16 . . . . 171.9(4) ?
    C19 O4 C17 C18 . . . . -176.6(4) ?
    Lu1 O4 C17 C18 . . . . -7.4(5) ?
    Cu1 O3 C18 C13 . . . . 13.5(7) ?
    Lu1 O3 C18 C13 . . . . -170.2(4) ?
    Cu1 O3 C18 C17 . . . . -168.2(3) ?
    Lu1 O3 C18 C17 . . . . 8.1(6) ?
    C14 C13 C18 O3 . . . . 178.5(5) ?
    C12 C13 C18 O3 . . . . 1.9(8) ?
    C14 C13 C18 C17 . . . . 0.2(7) ?
    C12 C13 C18 C17 . . . . -176.4(5) ?
    C16 C17 C18 O3 . . . . -179.1(4) ?
    O4 C17 C18 O3 . . . . 0.2(6) ?
    C16 C17 C18 C13 . . . . -0.7(7) ?
    O4 C17 C18 C13 . . . . 178.6(4) ?
data_global
_journal_date_recd_electronic     2009-02-13
_journal_date_accepted     2009-03-16
_journal_name_full     'Acta Crystallographica, Section E'
_journal_year     2009
_journal_volume     65
_journal_issue      4
_journal_page_first     m443
_journal_page_last     m443
_journal_paper_category     QM
_journal_coeditor_code     FJ2197
_publ_contact_author_name     'Prof. Wen-Zhi, Li'
_publ_contact_author_address
;
Department of Anaesthesiology, the Second Affiliated Hospital,
Harbin Medical University
Harbin 150081
People's Republic of China
;
_publ_contact_author_email     xjc429@yahoo.cn
_publ_contact_author_fax     '86 451 8660 5028'
_publ_contact_author_phone     '86 451 8660 5028'
_publ_section_title
;\
{\m-6,6'-Dimethoxy-2,2'-[propane-1,3-diylbis(nitrilomethylidyne)]diphenolato}\
trinitratocopper(II)lutetium(III) acetone solvate
;
loop_
    _publ_author_name
    _publ_author_address
    'Xing, Jing-Chun'
;
Department of Anaesthesiology, The Second Affiliated Hospital,
Harbin Medical University
Harbin 150081
People's Republic of China
;
    'Xu, Yong-Mei'
;
Department of Anaesthesiology, The Second Affiliated Hospital,
Harbin Medical University
Harbin 150081
People's Republic of China
;
    'Cui, Xiao-Guang'
;
Department of Anaesthesiology, The Second Affiliated Hospital,
Harbin Medical University
Harbin 150081
People's Republic of China
;
    'Li, Wen-Zhi'
;
Department of Anaesthesiology, The Second Affiliated Hospital,
Harbin Medical University
Harbin 150081
People's Republic of China
;
