# Supplementary material for: {μ-6,6′-Dimeth­oxy-2,2′-[propane-1,3-diylbis(nitrilo­methyl­idyne)]­diphenolato}­trinitratocopper(II)lutetium(III) acetone solvate
Source: Acta Crystallogr Sect E Struct Rep Online. 2009 Mar 25;65(Pt 4):m443. doi: 10.1107/S1600536809009581 (PMC2968995; doi:10.1107/S1600536809009581)
Supplement: Supplementary file 2 [file e-65-0m443-Isup2.hkl]

# 
# h,k,l, Fc-squared, Fo-squared, sigma(Fo-squared) and status flag 
# 
data_I
_shelx_title ' z in P-1' 
_shelx_refln_list_code          4 
_shelx_F_calc_maximum      284.34 
_exptl_crystal_F_000       810.00 
_reflns_d_resolution_high  0.7713 
 
loop_ 
 _symmetry_equiv_pos_as_xyz 
 'x, y, z' 
 '-x, -y, -z' 
 
_cell_length_a     9.4070 
_cell_length_b    12.1347 
_cell_length_c    13.5103 
_cell_angle_alpha  73.030 
_cell_angle_beta   87.037 
_cell_angle_gamma  72.319 
 
_shelx_F_squared_multiplier     1.000 
 
loop_ 
 _refln_index_h 
 _refln_index_k 
 _refln_index_l 
 _refln_F_squared_calc 
 _refln_F_squared_meas 
 _refln_F_squared_sigma 
 _refln_observed_status 
   2   0   0    38547.90    50484.43   5197.85 o 
   3   0   0    14661.47    20207.21   1305.29 o 
   4   0   0     3744.69     4043.83    274.74 o 
   5   0   0     5125.18     5492.00    321.12 o 
   6   0   0     3748.12     3961.34    625.71 o 
   7   0   0     2871.07     3123.20    182.07 o 
   8   0   0        3.03        1.19     10.87 o 
   9   0   0      723.50      831.00     76.97 o 
  10   0   0       77.65       93.63     20.62 o 
  11   0   0       84.67      109.80     25.03 o 
 -11   1   0       17.09        9.94      8.68 o 
 -10   1   0      928.48     1059.83     86.09 o 
  -9   1   0      260.99      285.06     16.13 o 
  -8   1   0     2946.80     3266.55    151.58 o 
  -7   1   0     9570.11    11474.05    863.19 o 
  -6   1   0     1146.34     1299.59     51.64 o 
  -5   1   0    22769.00    29809.08   3139.74 o 
  -4   1   0        8.55       11.79      2.66 o 
  -3   1   0    34909.50    47960.41   6196.24 o 
  -2   1   0     3066.04     4191.04    225.69 o 
  -1   1   0    28121.83    36146.26   5389.91 o 
   2   1   0     3688.57     3789.21    142.31 o 
   3   1   0     3904.02     5869.86    220.36 o 
   4   1   0    10252.87    12750.17    693.41 o 
   5   1   0      155.32      153.67      4.16 o 
   6   1   0     2346.48     2594.99    169.27 o 
   7   1   0       56.62       34.54     18.61 o 
   8   1   0      932.36     1083.19     87.69 o 
   9   1   0      864.19      922.56     84.86 o 
  10   1   0        1.72       12.51     11.91 o 
  11   1   0      350.71      423.84     45.63 o 
 -11   2   0      458.54      448.18     43.56 o 
 -10   2   0     1168.78     1233.91     80.69 o 
  -9   2   0       86.40      101.27     13.99 o 
  -8   2   0     4501.96     5190.13    254.19 o 
  -7   2   0      356.54      378.55     25.50 o 
  -6   2   0    13276.12    17021.47   1213.82 o 
  -5   2   0     4411.98     5510.04    239.46 o 
  -4   2   0     1914.86     1778.47     57.47 o 
  -3   2   0    18042.25    25724.90   2396.82 o 
  -2   2   0      902.72      748.53     27.84 o 
  -1   2   0     6228.96     5480.52    939.83 o 
   0   2   0     3510.89     4406.13    156.19 o 
   1   2   0    22995.47    25555.24   2239.01 o 
   2   2   0     1844.58     1682.88     50.33 o 
   3   2   0     4795.00     5035.86    224.63 o 
   4   2   0     2806.97     2837.50    163.31 o 
   5   2   0       69.01       47.36      2.85 o 
   6   2   0      541.43      405.21     37.74 o 
   7   2   0       32.61       35.13     11.31 o 
   8   2   0     1383.95     1614.37    126.84 o 
   9   2   0      340.51      357.59     48.83 o 
  10   2   0      220.90      278.09     47.49 o 
  11   2   0     1076.18     1193.66    219.14 o 
 -10   3   0      106.28       92.13     15.41 o 
  -9   3   0     1333.67     1552.28     80.48 o 
  -8   3   0      662.28      757.63     41.48 o 
  -7   3   0     2870.29     3286.49    145.14 o 
  -6   3   0     3761.87     4493.28    187.56 o 
  -5   3   0     2830.91     3468.59    126.91 o 
  -4   3   0     5732.25     6167.15    254.70 o 
  -3   3   0      264.80      391.39     35.13 o 
  -2   3   0     7263.16     6714.13    457.93 o 
  -1   3   0      283.86      462.75     63.57 o 
   0   3   0     6946.18     6912.70    323.30 o 
   1   3   0     9685.94    10409.39    596.94 o 
   2   3   0     3312.73     3408.90    132.03 o 
   3   3   0    16816.27    18827.78   1545.49 o 
   4   3   0     1806.08     2234.23    140.54 o 
   5   3   0     1020.79      814.55     54.90 o 
   6   3   0     2590.18     2727.83    103.68 o 
   7   3   0      196.04      146.78     22.78 o 
   8   3   0     2074.19     2587.99    216.61 o 
   9   3   0       78.13       62.82     21.88 o 
  10   3   0     2034.38     2435.25    362.50 o 
  11   3   0      157.94      152.74     42.13 o 
  12   3   0      582.56      612.61    103.61 o 
 -10   4   0      400.72      416.26     33.77 o 
  -9   4   0     1014.19     1140.03     72.55 o 
  -8   4   0      178.41      221.90     17.81 o 
  -7   4   0     3437.71     3847.53    165.65 o 
  -6   4   0       10.56       17.37      3.75 o 
  -5   4   0     3783.35     4236.23    180.23 o 
  -4   4   0      473.43      422.03     17.08 o 
  -3   4   0      737.65      630.77     98.48 o 
  -2   4   0     4079.78     3708.56    849.46 o 
  -1   4   0      370.04      328.83      8.52 o 
   0   4   0     8335.03     7868.80    716.37 o 
   1   4   0       59.95       77.36      6.03 o 
   2   4   0     4616.69     4348.89    176.95 o 
   3   4   0     6481.77     6966.95    369.05 o 
   4   4   0      122.23       75.55      6.63 o 
   5   4   0    11097.54    12357.47    924.35 o 
   6   4   0     1464.79     1699.68     95.43 o 
   7   4   0     3587.12     3537.43    158.03 o 
   8   4   0      768.78      962.31    142.17 o 
   9   4   0     1195.72     1192.91    116.72 o 
  10   4   0     1628.93     1749.84    186.98 o 
  11   4   0      640.53      711.16    110.31 o 
  12   4   0      716.32      761.78    194.43 o 
  -9   5   0       12.39       20.67      6.46 o 
  -8   5   0      985.83     1085.46     68.66 o 
  -7   5   0      852.59      901.31     49.96 o 
  -6   5   0     1700.92     1830.33     77.03 o 
  -5   5   0     1801.70     2035.91    118.69 o 
  -4   5   0      219.06      199.48     32.31 o 
  -3   5   0     3679.80     3556.80    590.58 o 
  -2   5   0     3076.63     3593.98    291.34 o 
  -1   5   0     1137.71      930.90     64.76 o 
   0   5   0     3544.75     2900.72    599.43 o 
   1   5   0      163.04      153.49      9.23 o 
   2   5   0    10866.07    11686.66    734.61 o 
   3   5   0      576.96      531.58     21.62 o 
   4   5   0    13694.33    14672.95   1078.88 o 
   5   5   0     7176.17     7657.59    501.53 o 
   6   5   0     1230.57     1134.30     82.48 o 
   7   5   0     6836.72     6808.17    371.69 o 
   8   5   0      255.26      225.99     19.79 o 
   9   5   0     1297.40     1418.45    135.32 o 
  10   5   0        1.17       10.42     14.59 o 
  11   5   0     1597.95     1785.12    204.70 o 
  12   5   0       22.35       26.35     23.22 o 
  -9   6   0      137.73      133.66     15.11 o 
  -8   6   0      900.53      930.43    116.27 o 
  -7   6   0       70.22       76.51      7.62 o 
  -6   6   0     1508.49     1737.13    129.74 o 
  -5   6   0      175.36      188.55     17.63 o 
  -4   6   0      446.15      457.48     60.96 o 
  -3   6   0     5170.17     5506.61    570.70 o 
  -2   6   0      450.28      588.04     17.20 o 
  -1   6   0     9938.70    10899.53   1078.65 o 
   0   6   0     4608.74     4248.67   1283.95 o 
   1   6   0     6124.06     6636.65    533.71 o 
   2   6   0     4635.29     5138.89    235.29 o 
   3   6   0     5558.79     5465.81    273.23 o 
   4   6   0     9898.87    10034.12    894.42 o 
   5   6   0       60.60       48.99      7.03 o 
   6   6   0     6471.36     6561.92    388.69 o 
   7   6   0      361.15      372.43     28.95 o 
   8   6   0     3097.70     2823.59    301.86 o 
   9   6   0        8.39       11.60      8.10 o 
  10   6   0      234.44      262.31     47.64 o 
  11   6   0      634.48      697.91    103.76 o 
  12   6   0      183.02      176.26     51.06 o 
  -8   7   0      330.21      342.16     48.98 o 
  -7   7   0      178.33      193.34     12.78 o 
  -6   7   0      782.44      866.78     67.46 o 
  -5   7   0       62.59       66.72      7.25 o 
  -4   7   0     3737.85     4034.44    237.38 o 
  -3   7   0     2362.90     2775.18    178.57 o 
  -2   7   0     2267.80     2378.27     83.56 o 
  -1   7   0     6380.65     6956.10    462.17 o 
   0   7   0       48.30       26.93      5.06 o 
   1   7   0     9978.50    10168.80    616.29 o 
   2   7   0        2.76        7.89      2.72 o 
   3   7   0     2994.96     2908.45    124.58 o 
   4   7   0      355.19      313.50     18.68 o 
   5   7   0     7231.39     7137.09    421.03 o 
   6   7   0     1959.49     1760.83     85.00 o 
   7   7   0     2993.80     2959.92    181.15 o 
   8   7   0     3440.12     3263.02    262.16 o 
   9   7   0      169.51      186.97     16.17 o 
  10   7   0      246.07      303.70     89.92 o 
  11   7   0        3.77      -15.33     30.67 o 
  -7   8   0      705.59      790.31     57.24 o 
  -6   8   0      918.58     1021.46     71.12 o 
  -5   8   0       16.89       27.38      4.82 o 
  -4   8   0     2650.17     3012.24    144.70 o 
  -3   8   0      145.45      151.42     14.21 o 
  -2   8   0     5325.89     6030.63    306.82 o 
  -1   8   0        7.44        9.18      2.43 o 
   0   8   0     9866.10     8931.48   1833.88 o 
   1   8   0     2867.98     2822.32    149.02 o 
   2   8   0     7149.58     7675.95    715.33 o 
   3   8   0     2056.18     1938.57    218.40 o 
   4   8   0     4323.45     4506.99    239.52 o 
   5   8   0     6224.27     6011.03    364.93 o 
   6   8   0     1165.35     1202.04     71.36 o 
   7   8   0     1515.38     1361.52     85.51 o 
   8   8   0       19.64       18.97      8.75 o 
   9   8   0      412.41      448.35     39.95 o 
  10   8   0       18.53       13.35     12.95 o 
  11   8   0       56.78       76.07     29.77 o 
  -5   9   0     2011.31     2302.22    170.38 o 
  -4   9   0        5.90        7.57      3.48 o 
  -3   9   0     3722.88     4583.59    279.77 o 
  -2   9   0     1955.59     2308.23     80.42 o 
  -1   9   0     2444.40     2634.83    122.45 o 
   0   9   0     4003.12     3829.58    370.62 o 
   1   9   0      860.72      680.49     84.41 o 
   2   9   0     6841.50     7248.80    564.30 o 
   3   9   0       30.01       23.82      5.72 o 
   4   9   0     2563.02     2666.89    174.03 o 
   5   9   0       26.68       33.65      7.82 o 
   6   9   0     1000.97      909.06     46.00 o 
   7   9   0      165.14      156.20     16.29 o 
   8   9   0      435.43      410.74     33.76 o 
   9   9   0      600.26      618.53     49.20 o 
  10   9   0       10.31        5.01      8.92 o 
  11   9   0       41.10       68.33     49.72 o 
  -4  10   0      596.50      771.33     35.09 o 
  -3  10   0     1759.77     1690.05    309.21 o 
  -2  10   0        9.08        9.04      1.90 o 
  -1  10   0     4163.85     3979.64    228.00 o 
   0  10   0       23.43       23.95      7.00 o 
   1  10   0     3398.07     2879.02    273.18 o 
   2  10   0      133.75      140.24     10.49 o 
   3  10   0     1237.61     1397.88    105.77 o 
   4  10   0      261.36      258.95     18.27 o 
   5  10   0      276.85      264.49     20.44 o 
   6  10   0      399.34      367.77     23.54 o 
   7  10   0        3.74        8.12      5.36 o 
   8  10   0      367.22      361.94     30.56 o 
   9  10   0      138.08      154.84     35.42 o 
  10  10   0        5.83       17.04     13.99 o 
  11  10   0      192.69      197.26     48.68 o 
  -4  11   0     1030.39     1395.38    149.32 o 
  -3  11   0       39.80       48.53     21.14 o 
  -2  11   0      435.59      444.43    112.92 o 
  -1  11   0      602.38      607.58     43.50 o 
   0  11   0     1012.19      932.16     33.34 o 
   1  11   0      255.55      231.08     10.27 o 
   2  11   0      255.19      221.03     11.76 o 
   3  11   0      130.65      132.26     16.08 o 
   4  11   0       15.20       10.37      3.90 o 
   5  11   0      422.34      424.41     29.19 o 
   6  11   0      458.86      461.90     34.84 o 
   7  11   0      197.53      189.46     18.91 o 
   8  11   0      444.67      435.31     41.16 o 
   9  11   0       17.54       19.18     11.68 o 
  10  11   0      234.24      251.45     31.78 o 
  -3  12   0      331.30      375.16    102.57 o 
  -2  12   0      243.15      334.22     55.83 o 
  -1  12   0        5.02        5.21      4.06 o 
   0  12   0      536.50      549.38     36.75 o 
   1  12   0       58.51       63.45      5.14 o 
   2  12   0       70.28       81.41     10.38 o 
   3  12   0      555.49      496.81     26.15 o 
   4  12   0        7.88        4.33      3.61 o 
   5  12   0      767.31      795.63     41.97 o 
   6  12   0      189.01      187.85     21.40 o 
   7  12   0      577.98      588.41     39.10 o 
   8  12   0      197.03      215.92     27.63 o 
   9  12   0      190.85      217.09     39.38 o 
  -2  13   0       42.25       46.60     24.71 o 
  -1  13   0       42.12       68.48     48.23 o 
   0  13   0      455.10      588.94     86.05 o 
   1  13   0        0.66        2.30      3.01 o 
   2  13   0      587.41      534.70     22.75 o 
   3  13   0      330.56      280.44     36.55 o 
   4  13   0      396.74      370.94     32.07 o 
   5  13   0      670.66      613.47     55.75 o 
   6  13   0      149.63      190.63     18.65 o 
   7  13   0      868.67      825.68     52.39 o 
   8  13   0       45.22       46.73     11.78 o 
   9  13   0      531.29      443.92     28.58 o 
   0  14   0      285.42      360.12    117.01 o 
   1  14   0      233.43      372.03     67.14 o 
   2  14   0      467.15      475.37     85.82 o 
   3  14   0      108.79       98.42     13.86 o 
   4  14   0     1116.87      932.75     44.64 o 
   5  14   0        1.81       -1.60      5.95 o 
   6  14   0      864.55      778.89     56.65 o 
   7  14   0        2.58       12.03      8.77 o 
   3  15   0      253.57      395.11     68.03 o 
   4  15   0      115.93       97.87     14.27 o 
  -7 -14   1      465.16      449.23     34.65 o 
  -6 -14   1       16.36        8.10      5.07 o 
  -5 -14   1      845.77      815.07     66.39 o 
  -4 -14   1      615.43      520.16     52.88 o 
  -3 -14   1      361.46      359.48     53.45 o 
  -2 -14   1      509.49      659.21     96.17 o 
  -1 -14   1      424.43      500.36     84.71 o 
   0 -14   1      942.43     1162.99    158.25 o 
  -8 -13   1      611.84      553.47     35.65 o 
  -7 -13   1      562.81      488.04     28.01 o 
  -6 -13   1      792.02      754.45     41.85 o 
  -5 -13   1     1434.16     1322.55     96.40 o 
  -4 -13   1      509.58      479.89     27.77 o 
  -3 -13   1     1342.22     1281.39    127.81 o 
  -2 -13   1       92.52       90.05     12.46 o 
  -1 -13   1     1168.87     1583.55    256.51 o 
   0 -13   1       30.80       36.47     22.18 o 
   1 -13   1      872.04     1099.57    135.47 o 
   2 -13   1      152.64      216.61     54.19 o 
  -9 -12   1      378.47      292.92     19.56 o 
  -8 -12   1      647.97      629.41     37.65 o 
  -7 -12   1       39.35       35.83      6.78 o 
  -6 -12   1     2645.91     2510.88    176.96 o 
  -5 -12   1       11.78        9.28      5.27 o 
  -4 -12   1     2392.62     2320.98    131.01 o 
  -3 -12   1      228.06      229.82     21.45 o 
  -2 -12   1      474.07      508.85     49.27 o 
  -1 -12   1      558.29      548.03     58.56 o 
   0 -12   1      169.01      192.80     30.67 o 
   1 -12   1      567.26      729.77     93.79 o 
   2 -12   1       55.05       76.37     48.98 o 
   3 -12   1      235.36      357.44     62.38 o 
 -10 -11   1       38.71       24.71     30.07 o 
  -9 -11   1      924.12      818.07     36.34 o 
  -8 -11   1      104.28       99.82     10.08 o 
  -7 -11   1     1151.77     1108.61     63.62 o 
  -6 -11   1      489.72      444.90     43.84 o 
  -5 -11   1     1677.70     1559.91     81.60 o 
  -4 -11   1      394.06      383.80     21.96 o 
  -3 -11   1       97.78       92.88      9.52 o 
  -2 -11   1     1134.27     1069.08    151.33 o 
  -1 -11   1       66.34       71.00      4.95 o 
   0 -11   1      282.92      310.29     16.61 o 
   1 -11   1      255.99      275.47     21.88 o 
   2 -11   1      415.76      550.38     68.78 o 
   3 -11   1      151.43      214.67     42.58 o 
 -10 -10   1      482.61      510.33     74.73 o 
  -9 -10   1      250.71      267.53     24.77 o 
  -8 -10   1      220.26      208.29     12.33 o 
  -7 -10   1     1033.21      978.45     54.92 o 
  -6 -10   1      697.41      609.32     37.94 o 
  -5 -10   1      648.56      604.56     33.48 o 
  -4 -10   1        2.18        5.05      8.11 o 
  -3 -10   1      570.29      596.01     28.96 o 
  -2 -10   1      415.55      383.41     16.95 o 
  -1 -10   1     1036.34      949.77     58.95 o 
   0 -10   1       47.23       51.30      3.89 o 
   1 -10   1      209.55      187.20     12.76 o 
   2 -10   1     1387.24     1383.46    185.20 o 
   3 -10   1      316.80      324.61     23.14 o 
   4 -10   1      351.31      387.66     57.32 o 
 -11  -9   1      306.67      301.17     61.19 o 
 -10  -9   1      231.43      312.93     56.72 o 
  -9  -9   1       85.81       66.40      9.09 o 
  -8  -9   1     1195.23     1121.38     44.61 o 
  -7  -9   1       15.14        8.66      5.51 o 
  -6  -9   1     1528.27     1376.97     76.30 o 
  -5  -9   1      375.85      308.80     17.52 o 
  -4  -9   1      123.63      119.09     10.21 o 
  -3  -9   1     1712.49     1653.94    133.91 o 
  -2  -9   1      376.84      344.46     18.53 o 
  -1  -9   1     1731.89     1517.04    221.74 o 
   0  -9   1     1800.51     1724.12    124.10 o 
   1  -9   1       23.96       22.83      2.92 o 
   2  -9   1     4076.72     4130.28    599.73 o 
   3  -9   1      131.51      144.16     16.30 o 
   4  -9   1     1340.09     1567.19     66.56 o 
   5  -9   1       59.72       73.10     23.22 o 
 -11  -8   1      443.35      440.51     74.88 o 
 -10  -8   1       81.48       87.83     50.91 o 
  -9  -8   1     1011.55      811.13    145.75 o 
  -8  -8   1      650.91      599.00     21.38 o 
  -7  -8   1      147.32      111.35     13.40 o 
  -6  -8   1     1137.30     1033.63     58.84 o 
  -5  -8   1      627.52      609.18     28.67 o 
  -4  -8   1     1875.28     1607.20     63.02 o 
  -3  -8   1     1678.40     1586.50     66.10 o 
  -2  -8   1      155.38      122.01      6.62 o 
  -1  -8   1     7423.72     7011.77    625.63 o 
   0  -8   1      323.78      360.64     41.16 o 
   1  -8   1     3136.39     3330.76    135.63 o 
   2  -8   1     1036.42     1150.56     83.37 o 
   3  -8   1     3226.86     3868.30    193.70 o 
   4  -8   1     1352.81     1539.94     56.77 o 
   5  -8   1     1711.28     1831.61    103.37 o 
   6  -8   1     1839.19     2053.28    123.54 o 
 -11  -7   1      380.11      450.64     77.12 o 
 -10  -7   1        0.27        2.38      9.97 o 
  -9  -7   1      653.57      696.13     80.69 o 
  -8  -7   1      659.29      591.65     27.87 o 
  -7  -7   1       36.39       34.11     10.63 o 
  -6  -7   1     2038.96     2094.60     97.65 o 
  -5  -7   1      392.22      400.89     21.09 o 
  -4  -7   1     3872.81     3536.13    159.67 o 
  -3  -7   1       49.10       56.75      5.19 o 
  -2  -7   1     2826.49     2567.23    168.52 o 
  -1  -7   1     2333.74     2238.57     74.56 o 
   0  -7   1     6117.91     5704.45    912.29 o 
   1  -7   1     3406.32     3922.18    133.87 o 
   2  -7   1     1679.35     1851.12    102.87 o 
   3  -7   1     4810.92     5444.31    285.39 o 
   4  -7   1        5.91        6.14      3.27 o 
   5  -7   1     1565.39     1815.32     80.08 o 
   6  -7   1        3.47        3.21      4.13 o 
   7  -7   1     1755.90     1872.69    184.21 o 
 -12  -6   1      278.95      336.15     72.05 o 
 -11  -6   1      269.00      259.04     93.34 o 
 -10  -6   1       76.86       83.52     26.95 o 
  -9  -6   1      414.40      446.02     57.32 o 
  -8  -6   1      104.25       60.23     47.64 o 
  -7  -6   1     2576.61     2580.61    136.01 o 
  -6  -6   1      406.04      454.42     25.67 o 
  -5  -6   1     7835.61     7831.37    482.94 o 
  -4  -6   1     5252.31     5493.77    310.73 o 
  -3  -6   1     2990.43     2501.28     92.73 o 
  -2  -6   1     5064.42     4815.41    208.20 o 
  -1  -6   1     1129.72      944.77    107.19 o 
   0  -6   1    14032.57    12106.45   3270.72 o 
   1  -6   1      575.47      686.80     20.83 o 
   2  -6   1    10772.21    13460.96    948.85 o 
   3  -6   1      457.91      465.89     24.11 o 
   4  -6   1     4537.47     5218.33    316.14 o 
   5  -6   1      496.46      576.97     38.79 o 
   6  -6   1     1582.11     1843.19    132.39 o 
   7  -6   1      984.65     1176.11     85.37 o 
   8  -6   1      194.30      207.52     29.18 o 
   9  -6   1      551.51      609.95     57.47 o 
 -12  -5   1      186.75      223.46    101.53 o 
 -11  -5   1       75.90       64.46     29.18 o 
 -10  -5   1     1012.99     1125.47    126.39 o 
  -9  -5   1      787.30      862.42    138.60 o 
  -8  -5   1     3910.30     4574.24    534.30 o 
  -7  -5   1     3269.39     3151.43    167.61 o 
  -6  -5   1     1669.64     1642.26    106.09 o 
  -5  -5   1    10119.41    11245.51    769.44 o 
  -4  -5   1     2500.36     2730.42    115.43 o 
  -3  -5   1    14133.01    14762.91   1060.94 o 
  -2  -5   1       91.15       94.98      5.50 o 
  -1  -5   1    10600.49    11479.40    716.15 o 
   0  -5   1     3652.36     3142.62    688.09 o 
   1  -5   1    15398.30    19195.79   1498.54 o 
   2  -5   1     4579.49     4867.68    244.24 o 
   3  -5   1     5500.21     5904.64    666.65 o 
   4  -5   1     2908.51     3054.60    238.60 o 
   5  -5   1       27.57       26.57      3.99 o 
   6  -5   1     1210.68     1320.15     63.49 o 
   7  -5   1       75.89       85.52      8.89 o 
   8  -5   1      484.74      552.03     37.13 o 
   9  -5   1      156.09      207.49     21.24 o 
 -12  -4   1      185.98      164.65     48.23 o 
 -11  -4   1      517.85      589.98     97.81 o 
 -10  -4   1     2260.58     2576.97    276.01 o 
  -9  -4   1      337.38      381.71     55.38 o 
  -8  -4   1     3736.38     4307.76    384.24 o 
  -7  -4   1       30.14       79.35     34.39 o 
  -6  -4   1     5581.61     5915.06    434.33 o 
  -5  -4   1     1851.06     2006.08    166.89 o 
  -4  -4   1    23086.35    29266.72   3035.19 o 
  -3  -4   1     5767.74     6149.48    313.39 o 
  -2  -4   1    11567.88    13208.90    864.80 o 
  -1  -4   1    10128.47    10768.57    629.58 o 
   0  -4   1     3347.74     3693.57    290.15 o 
   1  -4   1     8556.07     9632.45    433.85 o 
   2  -4   1     3628.94     4450.70    788.57 o 
   3  -4   1     4514.81     4744.55    390.26 o 
   4  -4   1      319.26      298.27     10.61 o 
   5  -4   1      852.85      926.12     30.35 o 
   6  -4   1     1707.86     1884.71     70.22 o 
   7  -4   1       48.03       60.76      6.91 o 
   8  -4   1      298.27      374.47     27.56 o 
   9  -4   1      124.65      156.63     16.65 o 
  10  -4   1      400.96      475.39     27.44 o 
 -12  -3   1       32.24       33.79     24.86 o 
 -11  -3   1     1865.59     2060.39    236.11 o 
 -10  -3   1       45.83       69.97     29.33 o 
  -9  -3   1     3721.76     4294.96    544.28 o 
  -8  -3   1     1540.80     1833.66    154.83 o 
  -7  -3   1     4813.24     5982.42    533.85 o 
  -6  -3   1     5245.27     5984.06    581.64 o 
  -5  -3   1    10536.34    13145.09   1085.50 o 
  -4  -3   1     9421.45    10259.56    819.32 o 
  -3  -3   1     7434.56     9599.39    579.24 o 
  -2  -3   1    13936.38    15757.75   1120.31 o 
  -1  -3   1       15.69       29.30      3.72 o 
   0  -3   1     4826.71     5110.22    197.64 o 
   1  -3   1     1336.56     1132.90     30.62 o 
   2  -3   1      388.01      415.67     60.81 o 
   3  -3   1     1591.07     1380.94     44.84 o 
   4  -3   1       19.82       26.49      4.74 o 
   5  -3   1      955.53      923.47     30.11 o 
   6  -3   1      617.12      699.69     27.04 o 
   7  -3   1     1360.63     1450.81     58.51 o 
   8  -3   1      429.55      473.96     24.66 o 
   9  -3   1       45.17       43.55      9.46 o 
  10  -3   1     1002.76     1067.21     57.17 o 
 -11  -2   1      637.11      721.88    101.23 o 
 -10  -2   1     1806.30     2125.30    319.03 o 
  -9  -2   1     1082.06     1210.78    121.48 o 
  -8  -2   1      474.85      565.56     91.41 o 
  -7  -2   1     4986.44     5838.46    503.48 o 
  -6  -2   1       25.69       47.79     11.91 o 
  -5  -2   1     7484.08     9260.58    917.05 o 
  -4  -2   1     1997.41     2856.46    203.28 o 
  -3  -2   1     2602.96     2648.69     98.93 o 
  -2  -2   1       59.38      121.53      7.03 o 
  -1  -2   1     2942.51     3485.83    121.64 o 
   0  -2   1     1520.28     1206.77     52.00 o 
   1  -2   1     5579.92     6821.52   1178.32 o 
   2  -2   1     2069.00     1974.01     53.03 o 
   3  -2   1     1495.00     1628.67     64.98 o 
   4  -2   1     1430.07     1471.89     49.04 o 
   5  -2   1     3627.85     4116.71    187.12 o 
   6  -2   1        2.64        3.01      2.47 o 
   7  -2   1     6863.75     7993.40    425.40 o 
   8  -2   1       47.33       66.84     10.49 o 
   9  -2   1     1698.99     1921.03    102.08 o 
  10  -2   1      504.80      475.80     38.11 o 
 -11  -1   1      178.21      193.44     31.08 o 
 -10  -1   1     1131.99     1285.51    132.94 o 
  -9  -1   1      115.45      108.38     42.73 o 
  -8  -1   1     1562.01     1796.29    143.07 o 
  -7  -1   1      492.66      607.70     79.05 o 
  -6  -1   1      857.38      917.80     61.34 o 
  -5  -1   1      852.34      782.02     71.31 o 
  -4  -1   1     1338.77     1897.52    104.36 o 
  -3  -1   1      179.47      598.47     46.45 o 
  -2  -1   1      423.81      323.91     15.04 o 
  -1  -1   1     7302.46     9555.47    499.78 o 
   1  -1   1     9256.33    12646.01    630.68 o 
   2  -1   1    20467.03    27786.33   2136.82 o 
   3  -1   1      553.42      647.13     16.77 o 
   4  -1   1     8470.64    10311.31    644.45 o 
   5  -1   1     3995.17     5020.23    274.81 o 
   6  -1   1     9423.26    11266.55    817.33 o 
   7  -1   1     5700.22     6832.44    473.52 o 
   8  -1   1     2450.23     2693.59    138.41 o 
   9  -1   1     1635.81     1746.16    117.93 o 
  10  -1   1      136.28      167.78     26.56 o 
  11  -1   1     1589.70     1674.17    120.06 o 
 -11   0   1      743.87      749.92     79.55 o 
 -10   0   1       57.88       74.34     15.74 o 
  -9   0   1      495.77      580.25     43.58 o 
  -8   0   1     1014.87     1088.25     88.13 o 
  -7   0   1       62.35       71.35      5.04 o 
  -6   0   1     3189.28     2911.46    428.01 o 
  -5   0   1      399.15      342.65     42.58 o 
  -4   0   1     7356.52     9559.60    538.76 o 
  -3   0   1     2078.03     2356.12     75.00 o 
   2   0   1     6083.12     7749.00    273.01 o 
   3   0   1    13919.12    17490.12    943.11 o 
   4   0   1    19754.73    24575.32   1584.49 o 
   5   0   1     1385.76     1420.35     76.54 o 
   6   0   1    16174.93    19744.21   1829.79 o 
   7   0   1      461.45      496.93     31.57 o 
   8   0   1     6631.21     7629.39    872.84 o 
   9   0   1      101.40      107.04     22.33 o 
  10   0   1     1349.53     1514.47    138.60 o 
  11   0   1      205.55      261.62     31.84 o 
 -11   1   1      347.08      374.92     48.35 o 
 -10   1   1        6.74       10.30      7.68 o 
  -9   1   1      662.66      648.08     59.85 o 
  -8   1   1     1116.20     1077.88     62.59 o 
  -7   1   1     1569.16     1703.65     63.59 o 
  -6   1   1     3857.74     4474.36    176.87 o 
  -5   1   1      175.70      183.16     10.32 o 
  -4   1   1    10596.10    14331.38   1005.06 o 
  -3   1   1     9732.01    14130.50    963.21 o 
  -2   1   1     6605.40     8168.60    614.25 o 
  -1   1   1     4766.57     5470.50    228.38 o 
   2   1   1      297.45      227.37      5.60 o 
   3   1   1    25877.66    28546.62   2244.09 o 
   4   1   1     4182.82     5520.90    207.77 o 
   5   1   1     5487.06     5324.16    208.43 o 
   6   1   1      289.55      259.00     29.63 o 
   7   1   1     5198.31     6572.99    663.82 o 
   8   1   1     1253.23     1374.09    114.18 o 
   9   1   1      789.70      943.25     88.58 o 
  10   1   1      611.06      738.85    126.99 o 
  11   1   1      146.99      134.88     32.90 o 
 -11   2   1      218.91      249.78     36.54 o 
 -10   2   1       82.75       87.32     45.78 o 
  -9   2   1      633.04      715.18     36.43 o 
  -8   2   1        9.35        7.89      5.09 o 
  -7   2   1     3659.48     4165.49    177.97 o 
  -6   2   1     1823.55     2318.34     87.11 o 
  -5   2   1     2904.47     3511.82    133.42 o 
  -4   2   1     5648.68     6696.28    344.39 o 
  -3   2   1     1117.01     1034.21     48.83 o 
  -2   2   1    18886.66    22836.83   1970.33 o 
  -1   2   1     3470.26     3282.43    465.22 o 
   0   2   1    39750.98    34056.29   3510.13 o 
   1   2   1      861.34      920.23     31.41 o 
   2   2   1    16170.88    17199.96   1263.17 o 
   3   2   1     3888.95     3943.38    188.03 o 
   4   2   1     9322.84     9529.47    883.23 o 
   5   2   1     3539.96     3332.28    149.89 o 
   6   2   1     2649.29     2862.52     97.06 o 
   7   2   1     1321.68     1250.81    154.83 o 
   8   2   1      370.26      454.80     49.28 o 
   9   2   1     2173.15     2551.22    308.76 o 
  10   2   1        3.34        4.62      9.97 o 
  11   2   1      427.18      528.50     74.88 o 
 -10   3   1      605.06      660.73     59.37 o 
  -9   3   1      498.33      524.99     28.83 o 
  -8   3   1     1045.04     1164.31     56.89 o 
  -7   3   1     4416.59     4883.57    222.10 o 
  -6   3   1      652.27      678.46     28.59 o 
  -5   3   1    12587.07    15983.34   1054.30 o 
  -4   3   1      581.21      785.50     39.82 o 
  -3   3   1    12883.08    14154.00   1425.15 o 
  -2   3   1     1769.95     1962.07    166.66 o 
  -1   3   1     5390.28     3821.79    604.42 o 
   0   3   1     3924.62     5807.01    259.67 o 
   1   3   1    21579.98    26317.68   2399.97 o 
   2   3   1      743.76      391.21     13.05 o 
   3   3   1     7589.87     8696.74    483.31 o 
   4   3   1    17735.21    20987.12   1819.27 o 
   5   3   1      135.22      127.63     11.45 o 
   6   3   1     4002.43     3859.46    144.53 o 
   7   3   1      156.54      124.52     12.79 o 
   8   3   1      653.58      556.38     76.22 o 
   9   3   1     1122.88     1220.90    115.23 o 
  10   3   1      141.64      143.21     33.94 o 
  11   3   1      610.90      743.02    166.89 o 
  12   3   1      102.65      107.63     36.32 o 
 -10   4   1      724.03      746.93     63.26 o 
  -9   4   1       44.83       54.98      8.59 o 
  -8   4   1     1426.48     1594.02     78.68 o 
  -7   4   1      206.59      225.77     17.04 o 
  -6   4   1     7252.22     8413.96    477.79 o 
  -5   4   1      616.11      699.53     57.61 o 
  -4   4   1    11282.46    13477.42   1321.61 o 
  -3   4   1     3599.02     3223.67    218.25 o 
  -2   4   1     1332.40     1065.23    182.29 o 
  -1   4   1    14799.48    13343.73    893.30 o 
   0   4   1     1766.66     1754.34    218.25 o 
   1   4   1     8615.51     9571.92    541.10 o 
   2   4   1      762.20     1048.89     37.70 o 
   3   4   1    17514.96    19311.19   1592.17 o 
   4   4   1     1541.89     1351.27     56.01 o 
   5   4   1     2112.99     2064.19    109.87 o 
   6   4   1     2876.59     2632.08    134.19 o 
   7   4   1      114.59      131.83      7.81 o 
   8   4   1     1990.48     1947.82     94.25 o 
   9   4   1      227.11      243.26     38.41 o 
  10   4   1      395.67      532.07    115.82 o 
  11   4   1      413.80      415.35     67.89 o 
  12   4   1        9.35       28.73     23.67 o 
  -9   5   1     1167.60     1168.05    105.03 o 
  -8   5   1      537.77      661.53     41.84 o 
  -7   5   1     1576.19     1725.48     74.18 o 
  -6   5   1     3722.39     4146.38    197.94 o 
  -5   5   1     3561.43     3973.81    353.65 o 
  -4   5   1     6039.08     6797.00   1125.77 o 
  -3   5   1      762.85      723.37     57.32 o 
  -2   5   1    13740.73    14064.09   2083.17 o 
  -1   5   1      329.71      204.30     21.81 o 
   0   5   1    14695.73    14263.32   2126.93 o 
   1   5   1     2639.74     2287.54     79.03 o 
   2   5   1     2266.70     2310.56     92.52 o 
   3   5   1    11978.79    12950.98    878.90 o 
   4   5   1     1189.89     1328.84     55.93 o 
   5   5   1     3519.80     3087.10    216.68 o 
   6   5   1     4134.42     4133.25    229.57 o 
   7   5   1      395.17      343.59     23.76 o 
   8   5   1     3148.53     2991.85    143.26 o 
   9   5   1       40.54       42.76      3.28 o 
  10   5   1      353.25      426.37     59.85 o 
  11   5   1      192.12      227.63     49.72 o 
  12   5   1      596.60      646.40    168.23 o 
  -9   6   1     1116.85     1079.75    120.81 o 
  -8   6   1      315.75      308.40     26.19 o 
  -7   6   1     2403.05     2477.97    210.71 o 
  -6   6   1       83.60       82.69     10.57 o 
  -5   6   1     3846.95     3716.80    674.69 o 
  -4   6   1      343.65      327.83     78.31 o 
  -3   6   1     4417.10     4547.83    529.46 o 
  -2   6   1     3498.13     3347.82    143.09 o 
  -1   6   1     1113.56      985.74    107.71 o 
   0   6   1     5888.37     4748.72   1119.89 o 
   1   6   1      739.03      931.96     34.23 o 
   2   6   1     1508.75     1378.47     80.47 o 
   3   6   1     1457.29     1444.61     59.92 o 
   4   6   1      225.60      183.39     17.61 o 
   5   6   1     4068.01     3895.03    199.79 o 
   6   6   1     1082.78     1119.51     52.96 o 
   7   6   1     5426.28     5309.40    340.43 o 
   8   6   1     1155.54      899.34    134.39 o 
   9   6   1     1692.85     1429.52    141.61 o 
  10   6   1      335.68      368.61     93.49 o 
  11   6   1      171.78      141.43     72.35 o 
  12   6   1      703.31      686.60    112.70 o 
  -8   7   1     1123.66     1104.07    207.75 o 
  -7   7   1       97.51      121.24     11.61 o 
  -6   7   1      548.99      586.89     67.61 o 
  -5   7   1     2112.60     2191.98    357.59 o 
  -4   7   1       13.62       10.83      5.93 o 
  -3   7   1     2899.26     3079.75    179.84 o 
  -2   7   1      578.31      593.81     22.50 o 
  -1   7   1      397.58      329.97     33.27 o 
   0   7   1     4345.45     3300.30   1074.56 o 
   1   7   1      109.77      121.52      9.16 o 
   2   7   1     3614.80     3935.04    253.16 o 
   3   7   1      646.45      692.96     43.99 o 
   4   7   1     2690.52     2523.54    121.11 o 
   5   7   1     3184.77     3123.69    176.48 o 
   6   7   1     2883.05     2848.35    141.96 o 
   7   7   1     2728.84     2547.75    136.47 o 
   8   7   1      135.11      129.18     22.67 o 
   9   7   1     2144.83     1972.84    158.64 o 
  10   7   1       53.24       69.44     16.55 o 
  11   7   1     1228.74     1344.91    165.40 o 
  12   7   1       23.80       16.08     19.95 o 
  -8   8   1      312.70      339.71     46.67 o 
  -7   8   1       16.95       18.17      5.44 o 
  -6   8   1      369.26      442.32     28.35 o 
  -5   8   1      114.28      115.07     12.03 o 
  -4   8   1      651.85      750.48     53.30 o 
  -3   8   1     1046.91     1063.09     72.35 o 
  -2   8   1       48.51       44.06      4.83 o 
  -1   8   1     1846.48     1624.18    156.69 o 
   0   8   1     1754.81     1719.55    461.73 o 
   1   8   1     1978.66     1685.78    103.91 o 
   2   8   1     3247.38     3362.85    303.62 o 
   3   8   1     1158.02     1081.80    101.61 o 
   4   8   1     5292.48     5376.66    302.09 o 
   5   8   1      116.13       85.80     16.96 o 
   6   8   1     7730.26     7850.92    581.16 o 
   7   8   1       67.16       77.44     16.23 o 
   8   8   1     5094.03     4814.13    311.49 o 
   9   8   1      817.46      748.70     70.07 o 
  10   8   1     1249.77     1184.72    103.61 o 
  11   8   1      352.86      374.12    114.33 o 
  -6   9   1      457.43      499.31     34.91 o 
  -5   9   1       30.44       33.40      9.97 o 
  -4   9   1     1551.37     1664.85    130.93 o 
  -3   9   1      730.63      903.29     41.99 o 
  -2   9   1      871.63      847.23     30.67 o 
  -1   9   1     2369.94     2376.62    219.73 o 
   0   9   1      576.24      501.33    113.51 o 
   1   9   1     8606.71     8138.10   1107.53 o 
   2   9   1        5.55       15.56      6.77 o 
   3   9   1     6026.87     6552.18    412.90 o 
   4   9   1       45.19       38.50      9.53 o 
   5   9   1     4245.48     4080.03    258.48 o 
   6   9   1     1867.92     1760.30    102.23 o 
   7   9   1     2849.04     2644.35    148.51 o 
   8   9   1     1892.41     1703.30    125.45 o 
   9   9   1       78.21       84.87     16.96 o 
  10   9   1      620.02      655.73     57.46 o 
  11   9   1        8.97        6.93      9.38 o 
  -5  10   1      141.28      181.75     21.34 o 
  -4  10   1      656.79      674.45    126.54 o 
  -3  10   1      507.78      495.04     90.59 o 
  -2  10   1     2786.03     2794.03    214.30 o 
  -1  10   1      158.75      173.89     10.84 o 
   0  10   1     6117.12     5688.15   1005.70 o 
   1  10   1     1556.58     1415.49    309.43 o 
   2  10   1     6082.48     6123.79    359.64 o 
   3  10   1      740.63      773.74     50.62 o 
   4  10   1      668.34      758.79     42.42 o 
   5  10   1     2111.00     2008.52    127.05 o 
   6  10   1       96.72       82.29     17.86 o 
   7  10   1     1562.27     1507.42     87.21 o 
   8  10   1      377.18      309.01     29.04 o 
   9  10   1      541.99      543.18     45.40 o 
  10  10   1       46.23       46.71     18.14 o 
  11  10   1      131.97      121.10     28.43 o 
  -4  11   1        7.71        4.17     10.42 o 
  -3  11   1     2223.17     2167.02    413.12 o 
  -2  11   1      390.97      409.93     34.30 o 
  -1  11   1     1193.05     1217.40     86.94 o 
   0  11   1     1109.30     1044.39     42.20 o 
   1  11   1     1474.67     1228.73    104.51 o 
   2  11   1     1639.87     1546.23     81.22 o 
   3  11   1      571.93      637.67     45.93 o 
   4  11   1      575.68      644.11     50.17 o 
   5  11   1      102.98      114.30     28.51 o 
   6  11   1     1038.24     1031.26     66.40 o 
   7  11   1      102.34      117.13     18.70 o 
   8  11   1      362.44      375.60     32.24 o 
   9  11   1      378.13      378.02     42.64 o 
  10  11   1        6.39        6.48      9.74 o 
  -3  12   1      459.00      592.96     82.03 o 
  -2  12   1      184.27      189.29     22.90 o 
  -1  12   1     2025.18     1934.36     74.35 o 
   0  12   1      191.87      173.79     10.55 o 
   1  12   1     1354.11     1273.34     67.59 o 
   2  12   1       75.52       77.66      7.75 o 
   3  12   1      584.94      539.93     28.21 o 
   4  12   1      435.96      444.75     29.40 o 
   5  12   1      151.59      180.37     19.06 o 
   6  12   1      417.59      432.91     36.38 o 
   7  12   1        8.24       13.85      7.77 o 
   8  12   1      208.38      237.20     24.68 o 
   9  12   1      136.65      144.20     21.56 o 
  10  12   1       17.30       27.32     15.10 o 
  -2  13   1      657.29      857.20    175.52 o 
  -1  13   1      266.13      259.81     43.92 o 
   0  13   1      777.97      719.68     30.41 o 
   1  13   1      141.93      143.95      8.92 o 
   2  13   1       10.91       10.52      5.82 o 
   3  13   1      459.17      429.48     32.60 o 
   4  13   1        2.09        2.46      3.19 o 
   5  13   1      207.00      243.20     20.06 o 
   6  13   1       92.48       90.48     13.03 o 
   7  13   1        3.75        7.69      7.75 o 
   8  13   1      347.56      362.51     38.49 o 
   9  13   1        2.24        3.91      6.73 o 
  -1  14   1       11.58       13.99     17.27 o 
   0  14   1      415.44      564.97     86.05 o 
   1  14   1        1.22        7.74      5.21 o 
   2  14   1       84.70       88.86     12.85 o 
   3  14   1      277.21      261.39     17.37 o 
   4  14   1        2.08        3.70      3.41 o 
   5  14   1      191.01      222.65     23.32 o 
   6  14   1       97.12       66.66     12.21 o 
   7  14   1      272.18      308.21     28.67 o 
   8  14   1      105.38      100.69     20.49 o 
   3  15   1       34.71       25.36      8.41 o 
   4  15   1      244.70      253.27     17.46 o 
   5  15   1      303.13      230.34     20.49 o 
  -6 -14   2      415.11      391.90     26.47 o 
  -5 -14   2        0.40        0.88      2.79 o 
  -4 -14   2      186.56      174.66     38.71 o 
  -3 -14   2      142.83      167.03     40.05 o 
  -2 -14   2      299.47      376.20    110.02 o 
  -1 -14   2      583.18      721.43    108.38 o 
  -8 -13   2        0.52       -4.99      4.99 o 
  -7 -13   2       72.88      106.63     32.60 o 
  -6 -13   2      404.18      367.63     24.12 o 
  -5 -13   2      293.98      296.40     24.21 o 
  -4 -13   2     1438.36     1369.27    140.42 o 
  -3 -13   2        4.91        3.94      2.71 o 
  -2 -13   2     1433.49     1741.65    184.75 o 
  -1 -13   2      243.24      260.23     88.43 o 
   0 -13   2     1037.85     1323.92    161.67 o 
   1 -13   2      345.90      432.62     81.88 o 
  -9 -12   2      309.60      270.05     41.09 o 
  -8 -12   2      177.19      184.14     22.09 o 
  -7 -12   2      612.32      585.00     32.22 o 
  -6 -12   2      142.43      125.64     10.69 o 
  -5 -12   2     2423.78     2191.14    129.49 o 
  -4 -12   2      835.66      769.97     34.25 o 
  -3 -12   2      991.92      903.04    119.17 o 
  -2 -12   2      771.57      763.35     68.69 o 
  -1 -12   2      320.19      318.21     52.48 o 
   0 -12   2     1708.11     2149.71    314.42 o 
   1 -12   2      309.73      335.26     62.53 o 
   2 -12   2     1096.95     1479.64    169.57 o 
 -10 -11   2      321.32      350.30     56.87 o 
  -9 -11   2      162.89      133.62     18.30 o 
  -8 -11   2      834.71      783.36     52.11 o 
  -7 -11   2      577.55      565.96     27.39 o 
  -6 -11   2      792.53      750.47     41.79 o 
  -5 -11   2     2078.15     1995.84    121.11 o 
  -4 -11   2      932.60      941.44     50.28 o 
  -3 -11   2     3182.47     3325.55    157.14 o 
  -2 -11   2       18.33       14.66      3.12 o 
  -1 -11   2     1456.32     1545.32    100.14 o 
   0 -11   2       32.91       33.04      4.95 o 
   1 -11   2     1046.64     1454.63    228.07 o 
   2 -11   2        9.33       -8.49     12.95 o 
   3 -11   2      519.95      666.95    145.15 o 
 -10 -10   2      367.22      423.54    108.53 o 
  -9 -10   2      195.37      177.40     17.57 o 
  -8 -10   2     1148.67     1176.65     67.21 o 
  -7 -10   2      145.35      143.67     10.52 o 
  -6 -10   2     1738.54     1710.91     71.29 o 
  -5 -10   2      298.39      274.75     16.37 o 
  -4 -10   2     1893.60     1923.45     75.07 o 
  -3 -10   2      147.86      165.73      9.04 o 
  -2 -10   2     2621.25     2882.83    187.73 o 
  -1 -10   2     1264.78     1275.71     64.49 o 
   0 -10   2      767.91      801.73     52.38 o 
   1 -10   2      836.50      959.09     38.63 o 
   2 -10   2      228.80      268.71     46.75 o 
   3 -10   2      684.24      888.02    152.15 o 
   4 -10   2       14.00       23.22     16.52 o 
 -11  -9   2      850.74      859.88    123.12 o 
 -10  -9   2       52.05       54.64     24.71 o 
  -9  -9   2     1403.92     1366.64    117.98 o 
  -8  -9   2       10.92        7.81      8.48 o 
  -7  -9   2     1494.89     1451.57     55.16 o 
  -6  -9   2      223.71      226.88     17.16 o 
  -5  -9   2     2833.82     2672.68    101.51 o 
  -4  -9   2     1885.80     1831.17     80.12 o 
  -3  -9   2     1779.61     1887.74     68.89 o 
  -2  -9   2     6435.25     6809.47    324.69 o 
  -1  -9   2      119.73      156.65     22.10 o 
   0  -9   2     2627.44     2851.08     92.40 o 
   1  -9   2      450.83      448.65     42.58 o 
   2  -9   2      745.68     1016.35     99.74 o 
   3  -9   2      540.90      657.12     72.20 o 
   4  -9   2       57.94      102.72     25.61 o 
   5  -9   2      547.53      730.51    136.81 o 
 -11  -8   2       81.04       88.73     37.22 o 
 -10  -8   2     1314.60     1351.91    159.74 o 
  -9  -8   2      484.34      413.85     74.14 o 
  -8  -8   2     1314.85     1159.89     72.95 o 
  -7  -8   2     2021.59     1973.67     77.24 o 
  -6  -8   2      410.21      389.77     17.85 o 
  -5  -8   2     4826.61     4818.29    215.49 o 
  -4  -8   2       21.04       15.16      6.44 o 
  -3  -8   2     4668.43     4442.12    205.03 o 
  -2  -8   2      250.36      204.07     10.31 o 
  -1  -8   2     1598.25     1705.94     89.77 o 
   0  -8   2     1029.69      920.08     68.03 o 
   1  -8   2      361.07      388.29     14.98 o 
   2  -8   2     1392.41     1615.60     53.91 o 
   3  -8   2      365.62      422.37     22.80 o 
   4  -8   2       66.35       70.26      4.11 o 
   5  -8   2      851.63      942.65     52.11 o 
   6  -8   2       38.52       58.06     35.43 o 
 -11  -7   2      515.45      513.46     88.13 o 
 -10  -7   2     1031.88     1116.99    213.33 o 
  -9  -7   2      198.22      180.28     38.26 o 
  -8  -7   2     1812.08     1781.68    119.40 o 
  -7  -7   2      153.48      147.67     10.25 o 
  -6  -7   2     1097.56     1123.12     41.29 o 
  -5  -7   2     1406.71     1350.45     43.63 o 
  -4  -7   2       76.28       66.76      7.41 o 
  -3  -7   2     2023.88     1752.18     65.66 o 
  -2  -7   2        1.90        0.20      1.49 o 
  -1  -7   2      761.80      685.78     31.95 o 
   0  -7   2     3903.49     4084.26    408.80 o 
   1  -7   2       86.50       62.40      2.45 o 
   2  -7   2     5683.92     5665.90    511.89 o 
   3  -7   2      573.53      592.78     16.09 o 
   4  -7   2      868.33     1004.97     31.46 o 
   5  -7   2       31.87       35.02      7.41 o 
   6  -7   2     1958.37     2284.66    120.10 o 
 -11  -6   2      624.97      729.03    110.31 o 
 -10  -6   2      114.62      147.83     37.22 o 
  -9  -6   2      424.89      460.31     60.59 o 
  -8  -6   2     1636.88     1715.45    220.03 o 
  -7  -6   2        5.22        3.91      2.34 o 
  -6  -6   2      223.77      164.46      8.75 o 
  -5  -6   2      490.61      542.50     18.78 o 
  -4  -6   2      570.72      428.98     18.53 o 
  -3  -6   2      949.10      833.24     26.03 o 
  -2  -6   2     2059.82     1875.95     80.15 o 
  -1  -6   2     5291.47     5548.30    215.35 o 
   0  -6   2      280.92      340.25     36.83 o 
   1  -6   2     9802.05    11194.21    552.10 o 
   2  -6   2     1232.40     1222.54     55.72 o 
   3  -6   2     7578.29     9898.58    496.58 o 
   4  -6   2     2702.37     3238.77    122.27 o 
   5  -6   2      882.23     1022.65     69.08 o 
   6  -6   2     2642.52     2922.16    232.55 o 
   7  -6   2      335.67      412.14     23.67 o 
   8  -6   2     1953.35     1974.88    164.73 o 
 -11  -5   2      198.70      280.92     61.34 o 
 -10  -5   2        2.34       -4.76     11.76 o 
  -9  -5   2      281.87      273.48     44.36 o 
  -8  -5   2      532.80      609.93     67.89 o 
  -7  -5   2       28.79       24.46      1.56 o 
  -6  -5   2      779.52      714.35     25.23 o 
  -5  -5   2      494.63      647.80     21.22 o 
  -4  -5   2    10688.29    12813.91    736.71 o 
  -3  -5   2      224.19      284.92     10.68 o 
  -2  -5   2     5311.95     5334.85    195.47 o 
  -1  -5   2     3558.25     3872.86    124.71 o 
   0  -5   2    14471.70    14297.74   2676.04 o 
   1  -5   2    14121.07    16989.07   1262.61 o 
   2  -5   2     6936.69     8973.13    401.55 o 
   3  -5   2     8225.22    10043.50    684.84 o 
   4  -5   2      157.09      178.19     11.68 o 
   5  -5   2     2971.82     3401.19    181.26 o 
   6  -5   2      191.79      191.25     13.88 o 
   7  -5   2     2816.90     3272.83    190.32 o 
   8  -5   2      336.48      425.27     33.50 o 
   9  -5   2     1069.65     1095.82     92.43 o 
 -12  -4   2       39.00       49.87     28.88 o 
 -11  -4   2      150.83      203.66     50.17 o 
 -10  -4   2      197.45      205.29     46.60 o 
  -9  -4   2      227.02      240.43     70.71 o 
  -8  -4   2      191.70      206.19     34.84 o 
  -7  -4   2     5344.90     6174.46    558.72 o 
  -6  -4   2     1271.65     1177.26     31.02 o 
  -5  -4   2     5625.62     5972.27    295.56 o 
  -4  -4   2    10108.84    12236.18    674.08 o 
  -3  -4   2     4420.01     4494.20    163.47 o 
  -2  -4   2     6018.68     6482.14    258.90 o 
  -1  -4   2     1789.64     1562.13     63.40 o 
   0  -4   2    25719.27    28892.43   2232.06 o 
   1  -4   2      279.09      342.48     16.90 o 
   2  -4   2    19158.22    24969.58   1830.20 o 
   3  -4   2      547.31      515.63     38.16 o 
   4  -4   2     7663.90     9051.68    468.73 o 
   5  -4   2     2897.06     3173.25    122.94 o 
   6  -4   2     2439.90     2767.53    102.34 o 
   7  -4   2      741.72      863.05     37.82 o 
   8  -4   2      466.47      551.04     25.35 o 
   9  -4   2      545.03      662.99     40.54 o 
 -12  -3   2      203.28      215.86     50.17 o 
 -11  -3   2        0.30        6.40     14.29 o 
 -10  -3   2     1446.59     1732.42    181.03 o 
  -9  -3   2        4.73       -1.34      8.63 o 
  -8  -3   2      788.66      918.39    134.28 o 
  -7  -3   2     6123.62     7724.82    754.93 o 
  -6  -3   2     2117.14     2486.31    179.24 o 
  -5  -3   2    10597.97    12797.18   1426.64 o 
  -4  -3   2     1253.75     1358.11     46.38 o 
  -3  -3   2    21103.73    25702.11   1971.72 o 
  -2  -3   2      114.29      200.65      5.97 o 
  -1  -3   2    23691.31    31366.00   2570.78 o 
   0  -3   2     1290.86     1532.08     38.40 o 
   1  -3   2    26243.33    36717.78   5877.17 o 
   2  -3   2     5381.71     5491.26    384.52 o 
   3  -3   2     9076.94    12278.99    672.25 o 
   4  -3   2     3904.95     4199.55    149.54 o 
   5  -3   2      206.55      255.01     11.22 o 
   6  -3   2     1157.82     1321.97     43.69 o 
   7  -3   2      165.74      198.46     13.03 o 
   8  -3   2      331.17      378.57     21.10 o 
   9  -3   2      184.73      222.20     16.86 o 
  10  -3   2       89.57       92.25     11.78 o 
 -11  -2   2      500.94      496.50     67.11 o 
 -10  -2   2     1600.11     1846.46    196.51 o 
  -9  -2   2     1553.64     1759.52    259.19 o 
  -8  -2   2     1716.07     1880.70    157.95 o 
  -7  -2   2       12.57       29.77     23.82 o 
  -6  -2   2    11249.37    13867.72   1552.88 o 
  -5  -2   2      916.00     1083.79    107.04 o 
  -4  -2   2    11410.31    16336.17   1813.71 o 
  -3  -2   2     2188.68     2328.02     76.36 o 
  -2  -2   2     5809.30     7188.95    359.93 o 
  -1  -2   2      192.68      113.94      6.97 o 
   0  -2   2     2862.37     3477.52     85.41 o 
   1  -2   2     3057.59     2849.13     80.41 o 
   2  -2   2     3989.34     5471.84    199.35 o 
   3  -2   2     8826.80    10243.53    515.73 o 
   4  -2   2       25.57       47.26     19.28 o 
   5  -2   2     1902.88     2106.61     81.59 o 
   6  -2   2     1100.83     1250.83     50.81 o 
   7  -2   2       22.19       31.52      7.66 o 
   8  -2   2     1153.19     1310.27     53.02 o 
   9  -2   2       82.46      113.34     12.29 o 
  10  -2   2      446.37      479.74     27.70 o 
 -11  -1   2      931.72      990.12    102.51 o 
 -10  -1   2       24.69       18.82     14.00 o 
  -9  -1   2     3200.15     3620.12    337.79 o 
  -8  -1   2       21.51       17.72     20.54 o 
  -7  -1   2     2652.02     3095.94    235.81 o 
  -6  -1   2     4405.93     5119.86    405.82 o 
  -5  -1   2     8791.93    11662.48   1254.54 o 
  -4  -1   2     7953.95     9534.21    836.51 o 
  -3  -1   2     7761.40    11960.67   1110.44 o 
  -2  -1   2     1503.01      981.66    126.69 o 
  -1  -1   2      367.49      633.85     16.08 o 
   0  -1   2    21916.46    26227.18   1642.78 o 
   1  -1   2     4089.75     4331.06    114.91 o 
   2  -1   2    14154.81    17655.10    947.37 o 
   3  -1   2     3339.44     3497.93     96.55 o 
   4  -1   2      324.67      426.87     12.88 o 
   5  -1   2     2162.31     2068.49     62.82 o 
   6  -1   2      871.66     1073.73     50.54 o 
   7  -1   2     1005.15     1063.61     48.82 o 
   8  -1   2     2661.56     3014.67    158.52 o 
   9  -1   2      193.39      208.15     19.17 o 
  10  -1   2     1172.80     1265.05     81.36 o 
  11  -1   2       25.52       17.56     11.76 o 
 -11   0   2      234.24      265.49     36.03 o 
 -10   0   2     1017.06     1084.68     82.95 o 
  -9   0   2      660.71      730.62     64.15 o 
  -8   0   2     2157.01     2472.42    147.00 o 
  -7   0   2     2673.21     3049.20    228.67 o 
  -6   0   2      982.66     1140.58     93.94 o 
  -5   0   2    12666.27    15726.31   1152.79 o 
  -4   0   2      765.92     1306.61     45.26 o 
  -2   0   2     1420.31     1401.63     65.50 o 
  -1   0   2     7549.79     8847.98    922.77 o 
   0   0   2    10286.38     7923.06    616.18 o 
   1   0   2     4953.89     6520.88    244.10 o 
   2   0   2     7131.51     7401.56    263.77 o 
   3   0   2    11642.91    14328.38    714.34 o 
   4   0   2     4484.54     4780.88    150.31 o 
   5   0   2     9625.82    10417.77    463.74 o 
   6   0   2      121.27      205.99     13.10 o 
   7   0   2     5081.50     5634.35    418.40 o 
   8   0   2     1204.67     1321.24    153.78 o 
   9   0   2     1776.58     2027.79    164.50 o 
  10   0   2      470.13      541.15     60.29 o 
  11   0   2      548.78      567.80     62.51 o 
 -11   1   2      388.88      344.49     40.68 o 
 -10   1   2     1174.68     1249.51    103.63 o 
  -9   1   2      129.16      148.33     20.20 o 
  -8   1   2     1779.74     1890.02     80.71 o 
  -7   1   2      403.08      402.43     27.08 o 
  -6   1   2     5195.58     5970.70    266.40 o 
  -5   1   2     1817.59     2009.83     66.90 o 
  -4   1   2      429.93      488.75     47.79 o 
  -3   1   2     7644.41     8994.99    742.72 o 
  -2   1   2    18556.27    25063.28   2283.70 o 
  -1   1   2    10246.60    10481.64    609.66 o 
   0   1   2    16019.71    12569.92   1132.39 o 
   1   1   2     1213.80     1020.00     27.86 o 
   2   1   2     3452.70     2900.21    114.00 o 
   3   1   2      314.18      305.07      9.51 o 
   4   1   2    17140.80    20073.10   1368.65 o 
   5   1   2       47.76      104.91      6.40 o 
   6   1   2     4061.06     4106.38    166.63 o 
   7   1   2     3096.53     3166.64    299.08 o 
   8   1   2     1422.58     1755.50    137.41 o 
   9   1   2     1654.94     1987.14    167.78 o 
  10   1   2      321.76      300.27     44.96 o 
  11   1   2     1043.37     1228.49    130.41 o 
 -11   2   2      836.57      837.58     84.18 o 
 -10   2   2      176.96      189.71     29.32 o 
  -9   2   2      580.27      593.38     35.69 o 
  -8   2   2     1321.67     1339.71     49.48 o 
  -7   2   2       18.65       21.56      3.68 o 
  -6   2   2     1760.47     2029.92     95.49 o 
  -5   2   2       28.38       33.57      3.85 o 
  -4   2   2     4260.02     5120.45    354.91 o 
  -3   2   2    13945.72    17177.44   1892.01 o 
  -2   2   2     4160.20     4675.87    205.12 o 
  -1   2   2      857.94      500.99     24.56 o 
   0   2   2     4258.15     4252.18    179.54 o 
   1   2   2     2518.28     1855.91     61.34 o 
   2   2   2      682.03     1046.05     30.53 o 
   3   2   2    12931.80    14056.09    959.87 o 
   4   2   2    10204.05    10309.47    815.07 o 
   5   2   2     6399.74     6678.30    291.07 o 
   6   2   2     7795.18     7825.84    366.49 o 
   7   2   2      559.68      561.72     18.48 o 
   8   2   2     5942.25     5583.36    716.45 o 
   9   2   2      250.74      261.42     39.60 o 
  10   2   2     1672.28     1983.57    271.10 o 
  11   2   2      194.66      210.80     44.36 o 
 -10   3   2       21.04       20.29      9.26 o 
  -9   3   2      348.08      401.56     24.95 o 
  -8   3   2      213.19      234.05     13.02 o 
  -7   3   2      123.43      127.77      8.39 o 
  -6   3   2      510.94      560.21     30.92 o 
  -5   3   2      154.34      229.80     20.10 o 
  -4   3   2     3118.44     2956.00    210.80 o 
  -3   3   2      183.32      175.07     13.40 o 
  -2   3   2    10958.58    11145.90    776.44 o 
  -1   3   2      321.49      164.39     19.50 o 
   0   3   2     9020.78     7743.52    404.73 o 
   1   3   2    80850.48    88953.02  15743.70 o 
   2   3   2    22092.16    27170.05   2567.97 o 
   3   3   2     7613.54     7134.64    366.23 o 
   4   3   2      154.72      158.16     14.81 o 
   5   3   2    14164.42    14087.92    838.10 o 
   6   3   2      242.19      199.26     11.66 o 
   7   3   2     7566.03     7368.24    364.36 o 
   8   3   2     1516.87     1525.03     78.07 o 
   9   3   2      997.21      866.04    120.07 o 
  10   3   2     1109.16     1194.55    122.22 o 
  11   3   2      225.98      231.64     44.96 o 
  12   3   2      416.53      572.56    145.75 o 
 -10   4   2       68.68       72.31     14.35 o 
  -9   4   2      215.82      277.01     20.67 o 
  -8   4   2       86.59       91.73      8.41 o 
  -7   4   2     1490.19     1599.31     61.13 o 
  -6   4   2     1280.02     1653.07     89.51 o 
  -5   4   2     2112.09     2281.07    111.06 o 
  -4   4   2     2181.11     2248.41    133.98 o 
  -3   4   2     7404.91     7928.01    772.20 o 
  -2   4   2    13716.37    12877.23   2453.34 o 
  -1   4   2     1277.75      973.15     55.01 o 
   0   4   2    17469.13    16159.26   1193.84 o 
   1   4   2    14530.22    19346.75   1614.35 o 
   2   4   2    33988.49    38519.93   4401.42 o 
   3   4   2      860.32      721.24     25.89 o 
   4   4   2    19885.89    21795.33   1915.38 o 
   5   4   2     7630.64     7956.00    464.13 o 
   6   4   2     5694.77     5754.40    254.72 o 
   7   4   2     5282.26     4998.56    266.16 o 
   8   4   2      150.60      138.98      7.95 o 
   9   4   2     2758.72     2469.43    142.76 o 
  10   4   2       29.92       15.78     13.40 o 
  11   4   2      440.38      433.22    108.08 o 
  12   4   2      136.79      136.52     39.15 o 
  -9   5   2      163.09      164.77     18.53 o 
  -8   5   2      821.17      880.18     50.13 o 
  -7   5   2     1659.10     1841.30     78.52 o 
  -6   5   2      445.31      461.97     42.88 o 
  -5   5   2     6526.76     7830.82    785.97 o 
  -4   5   2       15.15       10.72      9.53 o 
  -3   5   2     9619.57     9205.82   1644.37 o 
  -2   5   2     2758.59     2522.00    343.22 o 
  -1   5   2    27136.63    21458.67   2896.90 o 
   0   5   2     5499.38     4530.87    663.67 o 
   1   5   2    19457.88    22489.76   1966.99 o 
   2   5   2    19193.65    23048.45   2080.30 o 
   3   5   2    12773.41    14975.01   1097.71 o 
   4   5   2    11534.13    12247.60    859.38 o 
   5   5   2      927.47     1038.44     49.03 o 
   6   5   2     3909.18     3792.34    206.63 o 
   7   5   2     1448.69     1236.42     63.59 o 
   8   5   2     1290.07     1087.34     55.44 o 
   9   5   2     1229.87     1042.16     55.36 o 
  10   5   2       42.16       32.34      8.66 o 
  11   5   2      163.26      200.68     43.02 o 
  12   5   2      220.64      165.69     43.92 o 
  -9   6   2       72.27       70.68     12.51 o 
  -8   6   2     1315.52     1429.79    103.02 o 
  -7   6   2       62.93       46.17      6.90 o 
  -6   6   2     3559.14     3896.16    691.73 o 
  -5   6   2      928.82     1046.20    229.04 o 
  -4   6   2     7356.13     5538.93    451.38 o 
  -3   6   2     4555.03     4184.61    677.44 o 
  -2   6   2     6070.27     5659.02    456.74 o 
  -1   6   2    13597.04    12067.60   1951.64 o 
   0   6   2     1820.29     1717.63    315.83 o 
   1   6   2    15153.43    17179.29   1343.76 o 
   2   6   2     2086.05     2659.35    116.18 o 
   3   6   2     6776.18     7175.46    449.74 o 
   4   6   2      972.88      812.19     46.63 o 
   5   6   2      602.57      499.05     29.70 o 
   6   6   2     1160.31      973.92     45.72 o 
   7   6   2       10.59       13.32      5.89 o 
   8   6   2     1615.16     1425.19    101.19 o 
   9   6   2      356.21      331.87     22.53 o 
  10   6   2       71.38       82.62      8.03 o 
  11   6   2      439.48      450.64     70.12 o 
  12   6   2        1.47       18.76     19.50 o 
  -8   7   2      292.30      326.65     65.06 o 
  -7   7   2     1654.77     1807.87    194.37 o 
  -6   7   2     1873.25     1770.29    371.21 o 
  -5   7   2      801.35      929.33    209.98 o 
  -4   7   2     4681.39     4229.30    319.78 o 
  -3   7   2      364.01      441.95     23.45 o 
  -2   7   2     4417.51     4359.67    204.07 o 
  -1   7   2       15.17       15.04      3.20 o 
   0   7   2     5797.16     4994.41   1075.67 o 
   1   7   2     3996.66     3823.95    181.27 o 
   2   7   2      632.15      696.85     48.31 o 
   3   7   2     1481.83     1402.40     74.58 o 
   4   7   2      341.19      347.11     21.07 o 
   5   7   2      376.34      308.72     21.32 o 
   6   7   2      633.26      632.54     38.45 o 
   7   7   2      477.00      512.44     32.65 o 
   8   7   2      863.88      812.17     53.74 o 
   9   7   2        7.77        7.90      4.87 o 
  10   7   2      715.63      584.59     38.19 o 
  11   7   2      347.95      186.43    125.42 o 
  12   7   2      569.27      629.43    103.61 o 
  -8   8   2      192.64      193.22     36.70 o 
  -7   8   2      963.21     1043.58    170.24 o 
  -6   8   2        0.49       -1.93      3.39 o 
  -5   8   2     2458.56     2514.23    406.79 o 
  -4   8   2      186.67      180.43     18.91 o 
  -3   8   2     1488.44     1588.33     80.91 o 
  -2   8   2      228.35      224.47     12.99 o 
  -1   8   2      110.83      109.46      8.04 o 
   0   8   2      523.85      346.92     83.22 o 
   1   8   2       18.65       36.78     15.93 o 
   2   8   2     1938.10     1894.31    121.03 o 
   3   8   2     1334.90     1309.60     72.65 o 
   4   8   2      292.49      291.58     17.02 o 
   5   8   2     1749.12     1638.08     85.47 o 
   6   8   2      125.66      118.03     15.97 o 
   7   8   2     1946.29     1804.75     95.92 o 
   8   8   2      841.82      794.79     65.99 o 
   9   8   2     1331.72     1345.58    110.65 o 
  10   8   2      704.10      581.75     42.82 o 
  11   8   2      159.41      165.06     28.73 o 
  -7   9   2       31.50       39.88      7.72 o 
  -6   9   2      542.02      586.32     84.63 o 
  -5   9   2      543.96      609.48     48.46 o 
  -4   9   2      213.75      198.38     16.05 o 
  -3   9   2     1023.38     1133.94     60.36 o 
  -2   9   2      355.98      367.43     28.06 o 
  -1   9   2      559.94      579.12     52.40 o 
   0   9   2     2167.00     1830.34    505.12 o 
   1   9   2      183.46      142.97     10.87 o 
   2   9   2     4682.27     5154.71    269.23 o 
   3   9   2        3.06        8.11      4.07 o 
   4   9   2     4116.77     4391.85    263.43 o 
   5   9   2     2002.44     1960.58     93.83 o 
   6   9   2      673.03      657.28     47.91 o 
   7   9   2     1824.95     1761.74    136.79 o 
   8   9   2      419.93      406.81     45.62 o 
   9   9   2     1311.14     1300.58     88.65 o 
  10   9   2      137.20      123.98     16.59 o 
  11   9   2      565.81      570.38     69.69 o 
  -6  10   2      342.79      400.15     55.68 o 
  -5  10   2        5.58       19.64      5.70 o 
  -4  10   2      970.21     1174.29     71.92 o 
  -3  10   2      942.39     1105.32     51.42 o 
  -2  10   2       28.80       34.02      5.78 o 
  -1  10   2     1178.28     1197.93    136.74 o 
   0  10   2      650.12      712.31    165.99 o 
   1  10   2     1554.70     1416.35    229.11 o 
   2  10   2     1849.51     1932.69     85.77 o 
   3  10   2     1925.83     2102.25    146.27 o 
   4  10   2     1764.65     1799.66    129.59 o 
   5  10   2       44.50       46.21     11.35 o 
   6  10   2     3845.85     3825.35    244.74 o 
   7  10   2        7.40        4.02      9.83 o 
   8  10   2     2903.72     2759.48    174.59 o 
   9  10   2      301.03      280.77     31.08 o 
  10  10   2      708.94      702.97     62.66 o 
  11  10   2      128.10      119.94     25.32 o 
  -4  11   2      187.44      217.08     46.00 o 
  -3  11   2      290.04      252.93     15.78 o 
  -2  11   2      668.51      613.27     60.52 o 
  -1  11   2     1644.49     1604.74     70.13 o 
   0  11   2      919.38      778.75     48.90 o 
   1  11   2     3935.19     3343.94    514.65 o 
   2  11   2       89.76       97.70      9.79 o 
   3  11   2     3868.29     4144.61    240.89 o 
   4  11   2        5.33        6.18      6.01 o 
   5  11   2     3430.56     3601.97    227.90 o 
   6  11   2      875.45      865.43     65.75 o 
   7  11   2     1368.14     1388.85    100.12 o 
   8  11   2      270.67      251.83     33.96 o 
   9  11   2       60.95       61.54     15.38 o 
  10  11   2      283.72      310.57     37.36 o 
  -3  12   2      312.39      328.76     49.20 o 
  -2  12   2     1653.11     1675.12     92.97 o 
  -1  12   2       16.40       19.48      6.40 o 
   0  12   2     3649.83     3412.86    178.75 o 
   1  12   2      254.81      217.50     26.95 o 
   2  12   2     1840.27     1653.59     82.49 o 
   3  12   2     1558.63     1670.14     94.91 o 
   4  12   2      680.43      804.78     49.57 o 
   5  12   2     1521.73     1683.41     93.86 o 
   6  12   2       91.83      109.89     25.58 o 
   7  12   2      587.17      667.32     55.88 o 
   8  12   2       17.23       11.25      7.89 o 
   9  12   2      335.46      347.35     36.92 o 
  10  12   2       31.95       23.27     14.10 o 
  -2  13   2      262.12      285.55     27.66 o 
  -1  13   2      465.96      483.28     23.93 o 
   0  13   2     1121.51     1019.33     64.76 o 
   1  13   2      634.22      542.90     52.48 o 
   2  13   2      824.02      730.14     64.24 o 
   3  13   2        1.80        4.12      4.28 o 
   4  13   2      970.84      905.59     46.81 o 
   5  13   2       19.70       17.49      8.33 o 
   6  13   2      624.33      704.91     54.26 o 
   7  13   2       34.81       35.84     17.32 o 
   8  13   2       79.16      103.88     21.84 o 
   9  13   2      145.38      169.84     30.39 o 
   0  14   2       80.06       74.10     17.05 o 
   1  14   2     1073.58      987.35     48.34 o 
   2  14   2       85.14       81.24      9.42 o 
   3  14   2      321.58      300.92     21.19 o 
   4  14   2      170.89      191.31     20.50 o 
   5  14   2      159.40      162.85     25.47 o 
   6  14   2      224.32      260.87     30.28 o 
   7  14   2        6.11        5.09      7.54 o 
   8  14   2      101.87      105.36     22.81 o 
   2  15   2      118.06      106.71     12.73 o 
   3  15   2      230.39      242.54     26.59 o 
   4  15   2        3.60        3.41      3.83 o 
   5  15   2       89.74      112.31     26.95 o 
   6  15   2       38.89       38.74     12.82 o 
  -4 -14   3       14.04       14.44     14.74 o 
  -3 -14   3      309.72      411.04     68.03 o 
  -7 -13   3       60.44       23.11     18.76 o 
  -6 -13   3      223.01      248.73     52.63 o 
  -5 -13   3      163.18      197.52     33.79 o 
  -4 -13   3      156.52      161.32     20.68 o 
  -3 -13   3      238.52      337.49     54.93 o 
  -2 -13   3        5.84       16.38     16.23 o 
  -1 -13   3      390.71      526.86     80.99 o 
   0 -13   3       69.49       73.69     51.36 o 
  -8 -12   3      281.76      288.81     25.54 o 
  -7 -12   3      168.00      163.20     15.82 o 
  -6 -12   3      255.90      277.46     25.01 o 
  -5 -12   3        6.33       -0.78      2.92 o 
  -4 -12   3      940.45      869.80    157.80 o 
  -3 -12   3      116.68      112.58     22.33 o 
  -2 -12   3      746.37      763.43    136.14 o 
  -1 -12   3     1425.87     1655.61    174.03 o 
   0 -12   3       11.74       10.42     14.74 o 
   1 -12   3      950.58     1169.84    222.56 o 
   2 -12   3      119.80       80.24     32.75 o 
  -9 -11   3      132.60      145.00     30.22 o 
  -8 -11   3      101.54       90.05     11.64 o 
  -7 -11   3      618.23      608.46     35.27 o 
  -6 -11   3      107.58      138.20     14.66 o 
  -5 -11   3      180.67      185.69     12.81 o 
  -4 -11   3     1316.09     1459.47     76.48 o 
  -3 -11   3       97.00       97.87      7.87 o 
  -2 -11   3     1788.64     1563.67    150.45 o 
  -1 -11   3      147.70      165.83     18.98 o 
   0 -11   3     1556.10     1962.13    193.24 o 
   1 -11   3      542.29      691.06     88.88 o 
   2 -11   3     1145.56     1419.94    159.74 o 
   3 -11   3     1192.34     1345.80    156.46 o 
 -10 -10   3       93.77      112.25     30.82 o 
  -9 -10   3      298.54      325.14     46.45 o 
  -8 -10   3       38.00       40.46      6.75 o 
  -7 -10   3     1339.90     1330.65     65.17 o 
  -6 -10   3        9.35        5.03      4.06 o 
  -5 -10   3     1272.35     1285.99     53.00 o 
  -4 -10   3      618.37      624.57     23.90 o 
  -3 -10   3     2221.80     2301.73    152.85 o 
  -2 -10   3      996.90     1177.34     47.51 o 
  -1 -10   3     2047.48     1878.35    314.86 o 
   0 -10   3     2350.82     2939.18    268.42 o 
   1 -10   3      385.65      479.22     64.01 o 
   2 -10   3     3137.82     3786.26    380.52 o 
   3 -10   3       59.55       65.21     25.16 o 
   4 -10   3     2216.95     2788.52    296.26 o 
 -10  -9   3      554.60      484.13    120.14 o 
  -9  -9   3       50.88       58.51     36.32 o 
  -8  -9   3     1642.57     1566.45     92.48 o 
  -7  -9   3      139.84      151.64     15.85 o 
  -6  -9   3     1376.84     1386.34     91.56 o 
  -5  -9   3     2966.27     2958.64    115.99 o 
  -4  -9   3     2354.39     2478.46    119.36 o 
  -3  -9   3     7958.60     8556.53    444.25 o 
  -2  -9   3     1061.31     1097.58     80.58 o 
  -1  -9   3     7867.46     8752.62    595.23 o 
   0  -9   3      188.72      188.32     32.75 o 
   1  -9   3     3734.64     4613.24    426.07 o 
   2  -9   3     1444.17     1679.28    235.37 o 
   3  -9   3     1460.05     1807.75    175.07 o 
   4  -9   3      860.54     1047.61    113.44 o 
   5  -9   3      206.44      260.08     47.79 o 
 -11  -8   3      543.92      585.07     95.72 o 
 -10  -8   3      812.96      860.48    112.25 o 
  -9  -8   3     1489.87     1523.11    159.29 o 
  -8  -8   3     1738.27     1784.69     86.95 o 
  -7  -8   3      511.66      515.99     23.68 o 
  -6  -8   3     4198.62     4366.98    229.77 o 
  -5  -8   3        6.44        5.47      3.52 o 
  -4  -8   3     9571.99    10460.59    592.24 o 
  -3  -8   3      129.89      127.35      8.72 o 
  -2  -8   3     7153.06     8261.98    409.63 o 
  -1  -8   3     3606.20     4292.08    209.83 o 
   0  -8   3     1809.02     1975.39    193.83 o 
   1  -8   3     3235.71     3903.72    324.24 o 
   2  -8   3       93.52       86.20     36.03 o 
   3  -8   3     3066.93     3614.91    315.91 o 
   4  -8   3        3.01       -1.49      7.89 o 
   5  -8   3      231.80      301.91     45.55 o 
 -11  -7   3     1305.07     1319.45    177.46 o 
 -10  -7   3      119.63      115.52     37.81 o 
  -9  -7   3     3144.28     3185.12    326.18 o 
  -8  -7   3       49.36       48.79      5.28 o 
  -7  -7   3     3384.19     3531.52    182.32 o 
  -6  -7   3     2121.50     2186.67    104.64 o 
  -5  -7   3     5251.04     5727.33    356.56 o 
  -4  -7   3     4380.35     4318.88    195.60 o 
  -3  -7   3     1304.23     1449.77     86.66 o 
  -2  -7   3     3480.08     3553.49    208.03 o 
  -1  -7   3      248.07      271.51     18.46 o 
   0  -7   3     3429.23     3466.72    305.19 o 
   1  -7   3       21.98       23.08     10.12 o 
   2  -7   3       77.43       86.79     31.86 o 
   3  -7   3     3690.59     4194.47    353.72 o 
   4  -7   3      229.07      227.85     28.14 o 
   5  -7   3      364.73      416.47     15.98 o 
   6  -7   3      312.57      350.74     48.83 o 
 -11  -6   3       64.51       56.42     30.37 o 
 -10  -6   3     1748.16     1771.58    307.72 o 
  -9  -6   3      636.90      677.22     87.69 o 
  -8  -6   3     1694.31     1763.09    162.12 o 
  -7  -6   3     2814.60     3015.37    136.21 o 
  -6  -6   3     1098.55     1168.96     42.04 o 
  -5  -6   3     5204.80     5650.55    294.96 o 
  -4  -6   3       15.16       23.92      3.63 o 
  -3  -6   3     2469.19     2443.28     92.22 o 
  -2  -6   3      158.79      133.07      9.51 o 
  -1  -6   3      240.10      199.45      7.03 o 
   0  -6   3     2126.62     2075.05    308.17 o 
   1  -6   3        1.30       -0.30      4.47 o 
   2  -6   3     1610.85     1764.13    121.33 o 
   3  -6   3     2465.34     3045.92    231.94 o 
   4  -6   3      760.49      763.79     23.00 o 
   5  -6   3      607.84      676.66     23.15 o 
   6  -6   3       12.84       13.25      6.60 o 
   7  -6   3     1966.84     2108.88    146.26 o 
   8  -6   3        0.64       -2.23      8.78 o 
 -11  -5   3      462.55      508.70     89.47 o 
 -10  -5   3     1197.04     1403.27    164.21 o 
  -9  -5   3      329.72      320.97     86.05 o 
  -8  -5   3     3137.18     3467.82    304.74 o 
  -7  -5   3       15.03       15.48      9.83 o 
  -6  -5   3      998.39     1044.94     32.65 o 
  -5  -5   3      773.15      721.61     23.54 o 
  -4  -5   3       34.24       35.29      6.77 o 
  -3  -5   3     2124.04     1961.14     69.40 o 
  -2  -5   3       38.26       44.49      5.94 o 
  -1  -5   3      130.02       65.70      4.45 o 
   0  -5   3     7020.42     7583.53   1456.79 o 
   1  -5   3      830.10      744.81     48.83 o 
   2  -5   3     3395.04     4149.21    295.81 o 
   3  -5   3       57.63       52.09      6.21 o 
   4  -5   3     7781.29     9308.66    492.03 o 
   5  -5   3      216.63      256.53     12.75 o 
   6  -5   3     5584.99     6229.44    404.64 o 
   7  -5   3     1223.03     1388.14     79.43 o 
   8  -5   3      970.99     1078.58     74.63 o 
   9  -5   3      514.36      681.54     77.41 o 
 -11  -4   3      757.43      866.73    122.22 o 
 -10  -4   3       68.88       93.94     32.16 o 
  -9  -4   3     1343.20     1514.62    150.21 o 
  -8  -4   3     1253.58     1370.96    187.13 o 
  -7  -4   3       11.28       17.57     10.27 o 
  -6  -4   3      649.80      565.86     44.51 o 
  -5  -4   3      244.67      235.76      9.87 o 
  -4  -4   3     3957.12     4312.22    196.89 o 
  -3  -4   3      600.78      378.54     15.66 o 
  -2  -4   3     3752.76     4213.15    174.69 o 
  -1  -4   3     5668.20     5928.12    335.41 o 
   0  -4   3      323.69      480.57      8.98 o 
   1  -4   3    20582.63    27665.77   3949.72 o 
   2  -4   3      153.95      147.83     16.23 o 
   3  -4   3     9665.51    11046.49    560.00 o 
   4  -4   3     7942.11     9215.54    474.74 o 
   5  -4   3     1254.63     1364.91     49.22 o 
   6  -4   3     3775.57     4330.99    198.86 o 
   7  -4   3      615.14      656.15     42.72 o 
   8  -4   3     1850.81     2106.19    137.32 o 
   9  -4   3       16.94       16.48      4.94 o 
 -11  -3   3      531.13      542.01     60.95 o 
 -10  -3   3      147.39      162.57     38.71 o 
  -9  -3   3     1004.07     1154.06    181.62 o 
  -8  -3   3       96.56       98.70     23.52 o 
  -7  -3   3     1451.93     1507.33    185.35 o 
  -6  -3   3     2721.08     3377.91    248.62 o 
  -5  -3   3      991.41      993.87     66.25 o 
  -4  -3   3    16843.03    23063.74   2091.62 o 
  -3  -3   3      796.52     1122.68     34.04 o 
  -2  -3   3    12100.79    14896.29   1088.48 o 
  -1  -3   3     2824.74     3496.80    129.95 o 
   0  -3   3    12886.64    15274.89    742.44 o 
   1  -3   3    18740.15    25836.14   2501.01 o 
   2  -3   3     3385.44     3250.24    105.83 o 
   3  -3   3    14320.06    17330.66   1096.57 o 
   4  -3   3      502.23      493.04     16.37 o 
   5  -3   3     7046.20     8120.68    410.97 o 
   6  -3   3       53.49       63.21      7.99 o 
   7  -3   3     2858.97     3174.72    136.83 o 
   8  -3   3      133.39      173.11     12.93 o 
   9  -3   3      610.12      667.07     34.41 o 
  10  -3   3      350.91      400.98     26.27 o 
 -11  -2   3       79.39       71.45     24.57 o 
 -10  -2   3      223.88      236.30     38.84 o 
  -9  -2   3      830.54      952.63    103.17 o 
  -8  -2   3      695.25      760.74     75.48 o 
  -7  -2   3     8471.37     9851.45   1034.81 o 
  -6  -2   3     1140.29     1409.52    100.79 o 
  -5  -2   3    11931.79    14443.56   1583.70 o 
  -4  -2   3    12255.10    17766.83   2066.94 o 
  -3  -2   3     8903.04    11125.81    701.34 o 
  -2  -2   3    12018.61    14931.48    847.55 o 
  -1  -2   3      683.70      584.15     14.99 o 
   0  -2   3    11681.60    13374.42    756.62 o 
   1  -2   3       25.20       30.78      2.55 o 
   2  -2   3    13812.56    15917.60    950.83 o 
   3  -2   3       57.95       48.38      2.83 o 
   4  -2   3     9083.01    10260.88    523.09 o 
   5  -2   3     1599.98     1711.84     65.87 o 
   6  -2   3     1768.23     2051.54     96.33 o 
   7  -2   3     1532.60     1782.03     82.77 o 
   8  -2   3      333.23      364.76     18.62 o 
   9  -2   3      622.86      714.22     43.29 o 
  10  -2   3        7.89        9.72      4.67 o 
 -11  -1   3        7.40        6.23      8.98 o 
 -10  -1   3      895.49      959.92     92.79 o 
  -9  -1   3      597.88      610.74     61.59 o 
  -8  -1   3     1789.95     1968.57    117.63 o 
  -7  -1   3     2780.42     3178.71    250.55 o 
  -6  -1   3     2367.23     2538.56    252.34 o 
  -5  -1   3    12197.94    15791.29   1804.63 o 
  -4  -1   3     1198.50     1144.83     65.95 o 
  -3  -1   3    22952.46    31855.77   4486.55 o 
  -2  -1   3      648.40      781.83     43.10 o 
  -1  -1   3    10165.25    10938.29    535.40 o 
   0  -1   3      417.14      268.05     18.47 o 
   1  -1   3    13935.58    16186.14    815.10 o 
   2  -1   3     2890.95     2654.27     68.02 o 
   3  -1   3    10947.80    13576.56    654.73 o 
   4  -1   3     8793.98     9672.24    422.46 o 
   5  -1   3      779.35      860.26     31.42 o 
   6  -1   3     4506.94     4833.27    212.43 o 
   7  -1   3      356.38      420.85     27.55 o 
   8  -1   3      647.07      701.32     37.73 o 
   9  -1   3      330.33      338.88     27.04 o 
  10  -1   3       42.35       41.85     10.26 o 
  11  -1   3      359.86      383.00     56.05 o 
 -11   0   3      447.54      399.22     54.52 o 
 -10   0   3     1118.55     1143.48     87.56 o 
  -9   0   3      220.08      191.14     25.50 o 
  -8   0   3     3989.51     4397.52    311.42 o 
  -7   0   3       93.95      114.32     17.35 o 
  -6   0   3    10572.93    12698.14    977.69 o 
  -5   0   3       49.54       48.97      1.74 o 
  -4   0   3    18975.74    25122.14   3434.33 o 
  -3   0   3     4717.11     5203.82    353.27 o 
  -2   0   3     2195.99     1739.34    301.02 o 
  -1   0   3    19996.36    21598.01   1461.72 o 
   0   0   3     1974.31     1526.51     72.48 o 
   1   0   3    14854.65    15004.09    847.74 o 
   2   0   3      972.11     1126.14     22.67 o 
   3   0   3    10841.94    11533.17    516.40 o 
   4   0   3     2409.41     2600.66     68.97 o 
   5   0   3     3766.55     3863.55    127.76 o 
   6   0   3      936.42      910.54     26.52 o 
   7   0   3       53.22       49.20      5.90 o 
   8   0   3     1272.78     1505.54    152.30 o 
   9   0   3       23.84       37.52     12.80 o 
  10   0   3      222.17      268.86     36.62 o 
  11   0   3      291.02      344.94     79.05 o 
 -11   1   3     1256.18     1234.08    111.88 o 
 -10   1   3       43.97       42.79     16.45 o 
  -9   1   3     2337.76     2519.41    184.38 o 
  -8   1   3      453.40      499.16     20.83 o 
  -7   1   3     3673.00     3983.26    155.50 o 
  -6   1   3     3736.26     4369.06    175.41 o 
  -5   1   3     6297.60     7797.93    508.84 o 
  -4   1   3    18000.15    20980.82   2750.71 o 
  -3   1   3     1367.17     1404.61     71.76 o 
  -2   1   3    25947.20    30109.49   3043.38 o 
  -1   1   3     3446.38     3716.53    149.34 o 
   0   1   3    19172.26    13767.59    996.92 o 
   1   1   3      477.47      332.29     10.79 o 
   2   1   3      216.43      376.92     10.30 o 
   3   1   3     1887.79     1644.51     59.32 o 
   4   1   3        2.30        3.42      1.68 o 
   5   1   3     2226.27     2163.39     65.49 o 
   6   1   3      155.23      145.57      8.30 o 
   7   1   3      265.16      197.12      8.98 o 
   8   1   3     2299.17     2092.95    219.88 o 
   9   1   3      391.23      443.49     48.53 o 
  10   1   3      625.77      759.25     75.92 o 
  11   1   3        0.00       -6.10     18.01 o 
 -10   2   3      844.70      931.13     73.78 o 
  -9   2   3     1473.37     1376.88    121.63 o 
  -8   2   3      823.61      853.77     39.12 o 
  -7   2   3     3143.22     3596.17    156.33 o 
  -6   2   3      266.27      338.67     18.70 o 
  -5   2   3     4413.22     4292.28    303.85 o 
  -4   2   3      380.24      332.58     24.27 o 
  -3   2   3     9630.24    10329.48    977.94 o 
  -2   2   3      630.81      460.66     22.93 o 
  -1   2   3     2802.30     2217.28     80.84 o 
   0   2   3      261.84      475.36     36.10 o 
   1   2   3        4.40       24.62      7.22 o 
   2   2   3       69.52      112.69      7.72 o 
   3   2   3     1417.47     1202.39     34.33 o 
   4   2   3     2337.27     1912.31    100.31 o 
   5   2   3     2353.04     2061.83     77.42 o 
   6   2   3       40.18       23.22      3.89 o 
   7   2   3     4522.08     4435.73    188.18 o 
   8   2   3      659.84      689.42     27.86 o 
   9   2   3     2173.76     1874.48    249.96 o 
  10   2   3      140.58      169.71     52.25 o 
  11   2   3      645.34      732.75     88.88 o 
 -10   3   3     1192.26     1258.23    107.52 o 
  -9   3   3       41.88       40.21      8.59 o 
  -8   3   3     1456.06     1596.17     61.56 o 
  -7   3   3      225.48      233.63     14.75 o 
  -6   3   3     1406.67     1508.85    152.82 o 
  -5   3   3      224.14      154.08     27.99 o 
  -4   3   3     1573.06     1669.45     96.92 o 
  -3   3   3     3701.78     3664.92    200.38 o 
  -2   3   3      119.55      197.96     19.80 o 
  -1   3   3      339.75      116.23      8.24 o 
   0   3   3     6562.23     5347.80    266.64 o 
   1   3   3    21994.75    31341.85   3242.35 o 
   2   3   3     7052.23     7307.61    379.35 o 
   3   3   3     1131.11     1035.85     39.81 o 
   4   3   3     7171.87     6810.04    365.56 o 
   5   3   3       75.77       84.35      5.51 o 
   6   3   3     5729.80     5343.94    246.53 o 
   7   3   3     4177.25     4159.52    176.07 o 
   8   3   3     2976.06     2640.74    116.39 o 
   9   3   3     3491.79     3089.60    176.52 o 
  10   3   3      606.38      569.58     66.55 o 
  11   3   3     1233.28     1263.18    133.09 o 
 -10   4   3       89.17       98.27     21.47 o 
  -9   4   3      457.42      463.30     23.53 o 
  -8   4   3      601.72      691.13     29.93 o 
  -7   4   3        2.88        3.26      3.60 o 
  -6   4   3      771.96      754.30     61.34 o 
  -5   4   3        5.91        9.68     10.72 o 
  -4   4   3      820.23      731.85     44.66 o 
  -3   4   3     1875.75     1824.69    125.35 o 
  -2   4   3      859.39      699.33     83.22 o 
  -1   4   3     5861.85     3295.47    268.49 o 
   0   4   3      896.36      819.88     29.98 o 
   1   4   3     6243.49     5079.12    235.68 o 
   2   4   3    11102.93    14227.87   1003.73 o 
   3   4   3     8383.06     8822.61    527.79 o 
   4   4   3     4663.69     4470.99    205.71 o 
   5   4   3      894.80      751.04     31.42 o 
   6   4   3     5180.66     4688.49    200.31 o 
   7   4   3      112.23      105.55      8.04 o 
   8   4   3     8388.59     7777.11    406.54 o 
   9   4   3      249.40      198.59     14.59 o 
  10   4   3     1801.37     1421.18    249.43 o 
  11   4   3      149.05      176.41     38.56 o 
  12   4   3      430.16      470.29    120.74 o 
  -9   5   3      202.26      261.18     26.44 o 
  -8   5   3       28.26       39.07      7.92 o 
  -7   5   3      331.03      371.95     33.53 o 
  -6   5   3     1023.78     1120.99    159.74 o 
  -5   5   3       66.17      113.74     17.12 o 
  -4   5   3     1011.56      767.29     72.65 o 
  -3   5   3        3.08       10.09      7.74 o 
  -2   5   3     3576.49     2580.70    350.59 o 
  -1   5   3      650.56      338.48     77.34 o 
   0   5   3    12553.22    11674.86    796.32 o 
   1   5   3    25290.65    27738.90   2765.96 o 
   2   5   3       28.75       25.01      6.40 o 
   3   5   3    17075.02    19096.40   1577.28 o 
   4   5   3      175.86      194.96     12.72 o 
   5   5   3     6869.62     6287.02    341.33 o 
   6   5   3      366.32      330.84     21.44 o 
   7   5   3     6980.32     6477.61    344.58 o 
   8   5   3     1451.33     1251.91     91.85 o 
   9   5   3     1924.85     1655.28    119.52 o 
  10   5   3      915.58      726.21     65.72 o 
  11   5   3      236.17      206.49     71.31 o 
  12   5   3      271.07      296.55     96.02 o 
  -9   6   3      346.15      352.41     50.54 o 
  -8   6   3       60.81       58.30      9.44 o 
  -7   6   3     1621.48     1914.98    166.44 o 
  -6   6   3      565.00      671.68     82.55 o 
  -5   6   3     2300.82     1841.84    128.63 o 
  -4   6   3     4869.92     4073.43    310.70 o 
  -3   6   3     4489.25     3996.45    782.99 o 
  -2   6   3     5050.25     4376.88    278.69 o 
  -1   6   3      280.22      228.80     40.64 o 
   0   6   3    13368.30    12007.97   1378.48 o 
   1   6   3      158.59      130.50      9.98 o 
   2   6   3    18078.24    22178.32   1981.49 o 
   3   6   3     2085.26     2307.30    109.81 o 
   4   6   3     5126.48     4974.97    264.83 o 
   5   6   3     2943.13     2913.57    145.87 o 
   6   6   3     1745.26     1755.03     81.79 o 
   7   6   3     2317.80     2263.93    136.57 o 
   8   6   3      995.51      913.40     45.92 o 
   9   6   3     1014.88      889.94     72.22 o 
  10   6   3       20.39       18.44      4.43 o 
  11   6   3      363.82      354.60     56.20 o 
  12   6   3      121.41      146.04     41.39 o 
  -8   7   3      403.27      486.09     85.15 o 
  -7   7   3      586.72      672.11     52.47 o 
  -6   7   3      158.38      155.88     37.37 o 
  -5   7   3     4771.30     3613.42    355.80 o 
  -4   7   3        6.21       12.06      7.59 o 
  -3   7   3     8168.16     7765.44    818.13 o 
  -2   7   3       90.90       92.96      8.63 o 
  -1   7   3     4041.98     2933.33    603.90 o 
   0   7   3     3409.57     3043.24    532.59 o 
   1   7   3    11635.79    13124.42    971.35 o 
   2   7   3     3411.99     3658.41    286.58 o 
   3   7   3     3509.42     3782.41    279.58 o 
   4   7   3     2558.79     2374.77    120.21 o 
   5   7   3       87.86      120.54     10.89 o 
   6   7   3      997.45      874.90     43.15 o 
   7   7   3       15.07       18.53      6.71 o 
   8   7   3      957.63      911.83     65.00 o 
   9   7   3      354.32      310.11     29.09 o 
  10   7   3      129.51      115.15     22.58 o 
  11   7   3      256.05      299.41     36.90 o 
  12   7   3       39.64       26.65     21.44 o 
  -8   8   3      737.32      766.59    173.66 o 
  -7   8   3        0.19        6.05      5.00 o 
  -6   8   3     1184.83     1302.40    299.38 o 
  -5   8   3      874.02      712.50     83.22 o 
  -4   8   3     4295.19     3877.82    369.05 o 
  -3   8   3     1702.55     1763.01    104.88 o 
  -2   8   3     2573.45     2535.61    120.60 o 
  -1   8   3     1255.96      971.23    176.64 o 
   0   8   3     1750.76     1614.92    297.60 o 
   1   8   3     4058.09     4160.23    203.21 o 
   2   8   3      566.57      616.85     58.66 o 
   3   8   3     2838.91     2990.89    267.52 o 
   4   8   3      858.64      882.41     50.91 o 
   5   8   3     1732.04     1797.21     95.69 o 
   6   8   3      256.01      188.44     16.11 o 
   7   8   3       76.86       75.44     13.61 o 
   8   8   3      540.93      521.06     37.58 o 
   9   8   3       55.12       63.25      8.73 o 
  10   8   3      566.99      431.58     65.48 o 
  11   8   3      119.09      130.19     29.81 o 
  -7   9   3      538.77      577.18    108.53 o 
  -6   9   3      782.55      755.67     93.04 o 
  -5   9   3      316.98      321.49     52.70 o 
  -4   9   3     2336.96     2271.94    155.12 o 
  -3   9   3      816.02      750.72     41.91 o 
  -2   9   3     2548.18     2624.34    184.30 o 
  -1   9   3       56.87       69.86     11.91 o 
   0   9   3     1818.61     1466.68    456.96 o 
   1   9   3      748.16      664.05     49.05 o 
   2   9   3     1828.11     1915.74     84.67 o 
   3   9   3     1801.99     1868.17    181.55 o 
   4   9   3        8.16        7.50      4.54 o 
   5   9   3     1142.81     1176.66     69.72 o 
   6   9   3      546.59      560.96     34.04 o 
   7   9   3      184.60      163.54     18.16 o 
   8   9   3      773.38      743.80     61.13 o 
   9   9   3      100.85       89.29     17.29 o 
  10   9   3      930.93      757.67     99.67 o 
  11   9   3       24.76       18.06     14.81 o 
  -6  10   3       21.95       24.56      8.78 o 
  -5  10   3      873.86      953.34    105.10 o 
  -4  10   3      177.15      202.17     19.95 o 
  -3  10   3     1115.16     1189.35     53.13 o 
  -2  10   3      446.00      471.84     45.41 o 
  -1  10   3      151.69      142.25     20.10 o 
   0  10   3      802.04      750.57    179.02 o 
   1  10   3        2.92        8.25      4.13 o 
   2  10   3     1546.86     1611.36     73.91 o 
   3  10   3       73.61       80.02      9.90 o 
   4  10   3      966.41      978.88     81.28 o 
   5  10   3     1535.77     1601.35    116.05 o 
   6  10   3       17.49       24.14     13.44 o 
   7  10   3     1536.94     1469.43     87.54 o 
   8  10   3      190.82      192.44     29.44 o 
   9  10   3      274.33      270.58     38.41 o 
  10  10   3      394.66      394.83     53.04 o 
  11  10   3      643.88      563.69     73.52 o 
  -5  11   3      122.32      108.08     19.65 o 
  -4  11   3      241.42      222.02     30.97 o 
  -3  11   3      508.76      515.64     58.58 o 
  -2  11   3       26.35       38.76      9.75 o 
  -1  11   3      690.02      629.64     31.87 o 
   0  11   3      833.86      700.77     96.99 o 
   1  11   3      270.76      258.24     45.70 o 
   2  11   3      456.62      515.86     40.05 o 
   3  11   3        1.12        5.92      5.37 o 
   4  11   3     1707.22     1904.32    136.60 o 
   5  11   3      818.63      914.40     55.64 o 
   6  11   3     1104.03     1116.29     70.71 o 
   7  11   3     1416.50     1367.54     99.77 o 
   8  11   3      658.63      730.89     69.84 o 
   9  11   3      933.14      834.39    103.11 o 
  10  11   3       19.13       17.61     10.95 o 
  -4  12   3      256.07      244.75     27.69 o 
  -3  12   3      287.04      323.66     20.21 o 
  -2  12   3       92.75       82.43      8.92 o 
  -1  12   3      546.65      530.00     28.54 o 
   0  12   3        3.13        2.99      3.82 o 
   1  12   3      807.06      712.52    120.96 o 
   2  12   3      796.08      673.20     33.83 o 
   3  12   3      279.71      356.48     25.68 o 
   4  12   3     1590.73     1834.50    116.18 o 
   5  12   3      389.76      467.94     38.93 o 
   6  12   3     1765.97     1890.94    113.91 o 
   7  12   3       97.92       79.17     15.09 o 
   8  12   3     1519.23     1500.20    151.73 o 
   9  12   3      370.59      288.43     42.17 o 
  10  12   3      165.59      188.09     28.34 o 
  -2  13   3      356.14      366.27     27.49 o 
  -1  13   3      301.60      293.15     24.18 o 
   0  13   3      138.16      143.51     17.41 o 
   1  13   3     1785.61     1488.82    163.31 o 
   2  13   3       33.28       17.08      8.26 o 
   3  13   3     1954.18     1841.19     93.06 o 
   4  13   3       35.45       39.57     10.87 o 
   5  13   3      855.07     1091.75     70.27 o 
   6  13   3      408.80      429.01     36.37 o 
   7  13   3      358.70      388.14     35.65 o 
   8  13   3      386.97      377.42     38.80 o 
   9  13   3      230.36      207.52     37.41 o 
  -1  14   3        8.10        3.23      3.46 o 
   0  14   3      441.97      453.27     22.75 o 
   1  14   3      135.77      112.60     20.10 o 
   2  14   3      879.42      776.42     80.17 o 
   3  14   3      403.42      371.42     27.52 o 
   4  14   3      554.37      537.91     34.46 o 
   5  14   3      224.75      281.43     33.70 o 
   6  14   3       56.15       79.25     16.07 o 
   7  14   3      464.26      536.36     47.57 o 
   8  14   3       10.09        6.04      7.78 o 
   1  15   3      398.08      344.28     20.55 o 
   2  15   3      378.25      341.50     28.17 o 
   3  15   3       97.18       72.05     16.27 o 
   4  15   3      604.26      585.79     37.74 o 
   5  15   3        8.44        6.86      6.31 o 
   6  15   3      336.30      403.74     62.94 o 
  -6 -13   4       21.14       22.05      7.15 o 
  -5 -13   4      884.21      876.83    195.47 o 
  -4 -13   4      145.15      193.68     40.34 o 
  -3 -13   4      543.44      639.26     87.54 o 
  -2 -13   4      639.11      789.02    108.68 o 
  -1 -13   4      187.74      219.44     50.32 o 
  -8 -12   4      575.65      540.68     51.21 o 
  -7 -12   4      269.43      274.51     26.87 o 
  -6 -12   4      265.28      235.00     36.85 o 
  -5 -12   4      927.88      929.23    190.04 o 
  -4 -12   4       49.65       37.56     11.91 o 
  -3 -12   4      631.62      826.54    145.60 o 
  -2 -12   4      152.08      174.63     65.95 o 
  -1 -12   4      407.31      513.76     75.18 o 
   0 -12   4      107.85      137.71     37.07 o 
   1 -12   4       55.43       87.24     31.56 o 
   2 -12   4      251.40      330.94     64.16 o 
  -9 -11   4      149.11      118.65     27.54 o 
  -8 -11   4      606.03      592.49     45.03 o 
  -7 -11   4       11.31       12.16      6.85 o 
  -6 -11   4      403.73      475.29     34.94 o 
  -5 -11   4       94.28      110.19     18.44 o 
  -4 -11   4      166.24      161.00     30.37 o 
  -3 -11   4       13.42       10.84      5.34 o 
  -2 -11   4       49.41       18.67     15.63 o 
  -1 -11   4      892.41     1088.40    177.75 o 
   0 -11   4      150.57      223.90     43.02 o 
   1 -11   4      283.83      360.87     58.36 o 
   2 -11   4      750.45      880.58    180.58 o 
   3 -11   4       46.73       81.58     30.97 o 
  -9 -10   4      288.13      304.29     45.55 o 
  -8 -10   4      113.66      134.88     16.51 o 
  -7 -10   4      182.41      229.69     27.76 o 
  -6 -10   4       30.24       41.88      7.37 o 
  -5 -10   4       36.55       35.44      9.23 o 
  -4 -10   4      397.33      446.07     29.50 o 
  -3 -10   4      429.93      479.09     96.92 o 
  -2 -10   4     1275.73     1075.98    265.44 o 
  -1 -10   4     1161.07     1358.16    185.94 o 
   0 -10   4      386.60      461.21     59.70 o 
   1 -10   4     1788.02     2182.46    211.99 o 
   2 -10   4        0.41       -4.47     19.20 o 
   3 -10   4     2047.22     2411.87    255.32 o 
   4 -10   4      298.41      307.12     99.30 o 
 -10  -9   4       64.94       61.34     23.82 o 
  -9  -9   4      146.52      228.97     39.15 o 
  -8  -9   4       17.94       12.95      5.76 o 
  -7  -9   4      969.90      976.17     51.69 o 
  -6  -9   4       23.60       25.77      5.65 o 
  -5  -9   4       73.93       66.66      9.67 o 
  -4  -9   4     3288.42     3370.19    343.15 o 
  -3  -9   4        2.66        1.24      2.60 o 
  -2  -9   4     2843.46     2663.70    458.38 o 
  -1  -9   4      150.57      135.16      7.92 o 
   0  -9   4     3335.15     3930.96    346.57 o 
   1  -9   4     2020.55     2445.22    222.71 o 
   2  -9   4     3567.89     4053.78    517.78 o 
   3  -9   4     3275.65     3743.09    378.73 o 
   4  -9   4      499.49      603.82    132.79 o 
 -10  -8   4      145.79      191.45     73.39 o 
  -9  -8   4      223.41      261.87     43.77 o 
  -8  -8   4      305.24      325.88     21.35 o 
  -7  -8   4     1715.55     1785.16    103.34 o 
  -6  -8   4        3.40        3.29      7.15 o 
  -5  -8   4     4478.00     4749.45    276.98 o 
  -4  -8   4     2895.53     2954.13    195.39 o 
  -3  -8   4     6659.95     6979.88    794.16 o 
  -2  -8   4     4189.82     4341.10    449.37 o 
  -1  -8   4     2811.84     2421.67    538.77 o 
   0  -8   4     3791.98     4685.75    398.53 o 
   1  -8   4      511.28      616.78     65.06 o 
   2  -8   4     6852.20     8147.76    838.74 o 
   3  -8   4       95.44      121.93     29.92 o 
   4  -8   4     2730.42     3271.61    409.55 o 
   5  -8   4      125.07      172.69     36.92 o 
 -11  -7   4       42.78       43.02     25.75 o 
 -10  -7   4     1037.10     1069.79    133.09 o 
  -9  -7   4       14.54       29.03     30.67 o 
  -8  -7   4     2079.14     1883.59     99.67 o 
  -7  -7   4      646.78      771.12     44.41 o 
  -6  -7   4     2900.49     3130.01    162.39 o 
  -5  -7   4     5565.61     6074.87    347.00 o 
  -4  -7   4     2911.33     3104.65    218.25 o 
  -3  -7   4     9532.24    10117.02    869.11 o 
  -2  -7   4      278.17      261.22     20.92 o 
  -1  -7   4     8891.34     9280.82    823.04 o 
   0  -7   4       55.53       77.41     16.38 o 
   1  -7   4     5636.35     6761.32    616.48 o 
   2  -7   4      357.19      396.00     71.16 o 
   3  -7   4     2598.35     3053.51    255.46 o 
   4  -7   4      647.19      720.24    117.16 o 
   5  -7   4      179.07      240.87     37.81 o 
   6  -7   4      626.09      809.42     91.41 o 
 -11  -6   4      640.90      797.95    196.36 o 
 -10  -6   4      985.92     1004.29    130.11 o 
  -9  -6   4     1273.07     1342.83    145.75 o 
  -8  -6   4     2435.25     2699.79    241.92 o 
  -7  -6   4      325.17      352.17     19.66 o 
  -6  -6   4     3274.13     3751.37    203.44 o 
  -5  -6   4       12.44       15.06      3.81 o 
  -4  -6   4    11869.76    13468.40   1007.15 o 
  -3  -6   4       46.51       40.94      4.79 o 
  -2  -6   4     7294.93     7878.58    729.92 o 
  -1  -6   4     1472.52     1600.08    122.30 o 
   0  -6   4     2692.77     3121.40    218.84 o 
   1  -6   4     1780.75     1821.60    123.86 o 
   2  -6   4     1741.91     2020.34    145.89 o 
   3  -6   4     2828.94     3102.79    242.51 o 
   4  -6   4        1.85        2.83      7.29 o 
   5  -6   4      925.44     1055.54     41.91 o 
   6  -6   4      355.58      432.49     33.65 o 
   7  -6   4      104.96      121.63     29.03 o 
   8  -6   4      254.02      314.86     80.39 o 
 -11  -5   4      765.40      850.51    128.63 o 
 -10  -5   4       23.81       -1.64     20.40 o 
  -9  -5   4     3262.06     3677.14    375.16 o 
  -8  -5   4       12.26        2.38      8.78 o 
  -7  -5   4     4068.17     4316.25    456.44 o 
  -6  -5   4      710.15      771.50     36.32 o 
  -5  -5   4     5428.17     6147.31    344.47 o 
  -4  -5   4     4208.44     4745.55    241.80 o 
  -3  -5   4     3284.15     3767.33    173.52 o 
  -2  -5   4     3414.59     3252.94    211.99 o 
  -1  -5   4      127.07      151.91      5.31 o 
   0  -5   4     2641.93     2781.82    177.46 o 
   1  -5   4       32.31       71.01     21.74 o 
   2  -5   4     2393.05     2862.96    197.40 o 
   3  -5   4      760.93      875.22     99.30 o 
   4  -5   4      507.61      507.83     25.47 o 
   5  -5   4     1554.92     1635.63    138.50 o 
   6  -5   4      269.98      267.89     13.84 o 
   7  -5   4      824.75      928.14     55.14 o 
   8  -5   4      310.73      392.58     53.30 o 
 -11  -4   4      146.54      143.27     35.73 o 
 -10  -4   4     1905.97     2024.51    226.88 o 
  -8  -4   4     2608.58     2937.99    268.12 o 
  -7  -4   4     1321.69     1539.78    124.90 o 
  -6  -4   4     1446.17     1496.91    146.64 o 
  -5  -4   4     4375.15     4939.12    350.22 o 
  -4  -4   4      153.04      182.08     11.26 o 
  -3  -4   4     6847.78     7992.76    461.08 o 
  -2  -4   4     3165.83     3560.95    151.95 o 
  -1  -4   4     7216.75     9351.01    435.35 o 
   0  -4   4     5686.67     5988.87    310.04 o 
   1  -4   4      160.85      161.53     16.67 o 
   2  -4   4     3257.60     3448.02    278.39 o 
   3  -4   4      216.53      245.48      4.70 o 
   4  -4   4     3364.26     3146.99    144.92 o 
   5  -4   4      423.00      400.71     21.14 o 
   6  -4   4     1073.73     1105.01     50.62 o 
   7  -4   4     2744.75     2878.24    137.98 o 
   8  -4   4      129.44      129.56      9.21 o 
   9  -4   4     1160.89     1173.39     72.57 o 
 -11  -3   4      343.84      345.07     58.55 o 
 -10  -3   4     1088.50     1259.54    120.90 o 
  -9  -3   4      688.78      746.15     88.58 o 
  -8  -3   4     3148.81     3731.18    441.11 o 
  -7  -3   4      302.53      342.70     42.13 o 
  -6  -3   4     2956.65     3340.69    315.61 o 
  -5  -3   4      472.75      425.77     34.39 o 
  -4  -3   4     1144.48     1047.69     33.01 o 
  -3  -3   4     3694.39     3810.18    157.95 o 
  -2  -3   4     1920.72     2567.42     64.76 o 
  -1  -3   4    20455.48    25408.00   1668.85 o 
   0  -3   4      929.00      894.95     20.87 o 
   1  -3   4      416.21      259.32     33.27 o 
   2  -3   4     6090.33     6305.47    351.33 o 
   3  -3   4      186.46      180.09      5.61 o 
   4  -3   4    11511.59    12578.51    717.11 o 
   5  -3   4       61.92       68.96      3.85 o 
   6  -3   4     6425.46     7134.42    356.10 o 
   7  -3   4     1225.84     1411.16     64.31 o 
   8  -3   4     1164.87     1325.43     52.62 o 
   9  -3   4      991.45     1074.77     52.03 o 
  10  -3   4      430.88      412.98     30.34 o 
 -11  -2   4      956.64     1000.64    108.59 o 
 -10  -2   4        5.07       13.06     13.41 o 
  -9  -2   4     1049.17     1133.56     95.71 o 
  -8  -2   4      675.59      696.07     52.68 o 
  -7  -2   4       21.55       14.74     10.87 o 
  -6  -2   4     2917.56     3096.54    228.22 o 
  -5  -2   4        0.73        7.59      6.25 o 
  -4  -2   4     3721.96     3666.42    239.54 o 
  -3  -2   4     7502.01     9477.88    397.27 o 
  -2  -2   4     4879.21     6107.78    242.72 o 
  -1  -2   4    10215.50    12341.21    662.32 o 
   0  -2   4       31.01       30.52      4.25 o 
   1  -2   4    21636.06    24508.55   1540.50 o 
   2  -2   4     6650.88     8508.39    323.06 o 
   3  -2   4    10217.41    11675.18    543.52 o 
   4  -2   4     2990.39     3307.62    112.52 o 
   5  -2   4     1998.62     2008.19     68.31 o 
   6  -2   4     1168.14     1182.36    120.21 o 
   7  -2   4     1744.46     1870.85    103.31 o 
   8  -2   4     2695.69     3186.14    212.94 o 
   9  -2   4        6.96       13.63      5.27 o 
  10  -2   4     1891.30     1765.72    102.37 o 
 -11  -1   4      270.36      257.02     46.50 o 
 -10  -1   4       36.91       30.52     15.13 o 
  -9  -1   4      421.43      431.81     39.71 o 
  -8  -1   4      285.19      328.71     38.63 o 
  -7  -1   4     1662.46     1652.07    103.87 o 
  -6  -1   4     2942.99     3577.50    193.86 o 
  -5  -1   4     1164.87     1392.59     63.12 o 
  -4  -1   4     4365.56     4682.80    264.10 o 
  -3  -1   4     6459.63     9847.09    574.79 o 
  -2  -1   4     4089.29     3454.58    156.78 o 
  -1  -1   4     4254.91     5028.29    158.35 o 
   0  -1   4    12107.70    11401.31    509.91 o 
   1  -1   4    18060.92    21230.68   1251.46 o 
   2  -1   4     3900.50     3632.00    101.87 o 
   3  -1   4    19498.02    23372.63   1487.59 o 
   4  -1   4      830.99      811.82     20.06 o 
   5  -1   4    10361.94    10808.18    513.36 o 
   6  -1   4       10.89       11.20      3.52 o 
   7  -1   4     5885.05     5855.40    309.52 o 
   8  -1   4      286.17      313.96     34.30 o 
   9  -1   4     1453.92     1500.50    142.69 o 
  10  -1   4      694.19      787.09     70.86 o 
 -11   0   4       21.00       14.19     10.82 o 
 -10   0   4       91.98      107.81     20.51 o 
  -9   0   4      392.68      447.91     64.99 o 
  -8   0   4      137.39      153.31     20.60 o 
  -7   0   4     1182.71     1265.78     70.04 o 
  -6   0   4     1871.37     2260.41    113.80 o 
  -5   0   4     8012.52     9244.41    531.59 o 
  -4   0   4     5302.75     5951.58    287.40 o 
  -3   0   4     2434.39     1750.65     60.41 o 
  -2   0   4    30965.92    36100.54   3258.61 o 
  -1   0   4     5277.65     4787.29    174.60 o 
   0   0   4    28664.89    25237.63   1656.82 o 
   1   0   4     3453.36     3593.92    136.19 o 
   2   0   4    23877.78    26026.36   1722.15 o 
   3   0   4     1471.33     1470.54     37.07 o 
   4   0   4    14244.71    16569.86    929.01 o 
   5   0   4     1952.23     1902.16     51.82 o 
   6   0   4     3034.35     2977.97     96.53 o 
   7   0   4     1844.68     1781.16     87.92 o 
   8   0   4      229.77      245.47     14.05 o 
   9   0   4     1637.54     1586.38    116.42 o 
  10   0   4        9.70        1.04      6.25 o 
  11   0   4      343.08      351.19     77.12 o 
 -11   1   4        4.41       13.93     10.93 o 
 -10   1   4      573.65      613.07     65.63 o 
  -9   1   4      620.02      692.75     54.36 o 
  -8   1   4     2317.72     2457.11    152.03 o 
  -7   1   4      464.24      420.90     34.13 o 
  -6   1   4     1278.23     1031.79    215.79 o 
  -5   1   4     7777.31     8411.27    752.70 o 
  -4   1   4      959.97      822.07     49.28 o 
  -3   1   4    24199.55    28038.70   3984.41 o 
  -2   1   4      795.37     1033.48     43.22 o 
  -1   1   4    25218.21    22839.45   2015.60 o 
   0   1   4      320.42      189.95     12.71 o 
   1   1   4     3515.78     3098.93     97.80 o 
   2   1   4     5509.05     5520.66    308.11 o 
   3   1   4     5247.07     5633.26    276.45 o 
   4   1   4    12379.49    12513.54    701.60 o 
   5   1   4     1583.80     1617.14     48.47 o 
   6   1   4     2868.82     2811.05     97.46 o 
   7   1   4       46.71       55.62      7.07 o 
   8   1   4      585.88      536.67     41.83 o 
   9   1   4      373.42      319.87     32.45 o 
  10   1   4      261.62      263.21     32.16 o 
  11   1   4      307.21      437.83     91.85 o 
 -10   2   4      609.11      643.32     57.36 o 
  -9   2   4      143.46      147.81     22.36 o 
  -8   2   4     4177.87     4176.89    187.98 o 
  -7   2   4      682.09      763.28     25.93 o 
  -6   2   4     2631.55     2861.17    139.94 o 
  -5   2   4      460.49      498.57     38.26 o 
  -4   2   4    10781.89    11477.29   1214.50 o 
  -3   2   4     6429.94     6761.10    370.91 o 
  -2   2   4    14020.29    14813.67   1087.71 o 
  -1   2   4     3664.80     2262.22    131.23 o 
   0   2   4     3625.62     2457.47    239.61 o 
   1   2   4    14580.79    15422.84   1116.10 o 
   2   2   4     1247.60     1492.01     67.44 o 
   3   2   4    15744.75    16835.99   1065.63 o 
   4   2   4      186.09      243.52      9.17 o 
   5   2   4     4009.23     3725.97    200.22 o 
   6   2   4       40.11       26.15      5.88 o 
   7   2   4      277.40      247.09     12.20 o 
   8   2   4      576.50      509.22     20.47 o 
   9   2   4      109.85      110.23     17.72 o 
  10   2   4      907.75      877.75     79.35 o 
 -10   3   4        2.38        4.48      9.90 o 
  -9   3   4     1775.30     1854.87    122.27 o 
  -8   3   4      117.48      147.72     13.84 o 
  -7   3   4     3464.53     4035.02    185.49 o 
  -6   3   4      697.12      701.78     56.12 o 
  -5   3   4     2565.93     2469.64    168.08 o 
  -4   3   4     9438.08     9824.95   1002.50 o 
  -3   3   4     6632.60     6949.65    408.63 o 
  -2   3   4    16949.93    15481.11   1170.36 o 
  -1   3   4     3518.12     3028.99    197.48 o 
   0   3   4    10913.11     8393.00    820.43 o 
   1   3   4       25.65       93.05     16.97 o 
   2   3   4     3565.95     3723.90    168.95 o 
   3   3   4     1232.49      994.67     39.66 o 
   4   3   4       30.33       33.46      7.32 o 
   5   3   4     2841.24     2532.23     95.35 o 
   6   3   4      124.13      107.04      6.70 o 
   7   3   4      221.19      167.67     13.57 o 
   8   3   4     1794.98     1642.75     71.71 o 
   9   3   4       10.43       15.18      5.43 o 
  10   3   4     1473.55     1160.39    174.78 o 
  11   3   4       13.08        1.34     13.99 o 
 -10   4   4      880.38      874.77     84.87 o 
  -9   4   4      605.75      664.61     80.42 o 
  -8   4   4     1054.58     1153.47     67.83 o 
  -7   4   4     1618.54     1849.40    153.86 o 
  -6   4   4      339.63      347.91     36.62 o 
  -5   4   4     4905.96     4874.96    384.54 o 
  -4   4   4      225.83      248.17     24.71 o 
  -3   4   4     5415.35     5119.95    328.78 o 
  -2   4   4      113.49       51.72      7.84 o 
  -1   4   4     1957.21     1248.00     47.71 o 
   0   4   4     5817.41     4137.15    302.28 o 
   1   4   4      214.71      288.15     17.95 o 
   2   4   4     2446.36     2246.65     92.52 o 
   3   4   4      449.24      439.63     32.98 o 
   4   4   4     1590.84     1370.25     51.50 o 
   5   4   4     2094.97     1805.36     72.73 o 
   6   4   4      772.55      747.25     33.75 o 
   7   4   4     2759.54     2379.75    177.55 o 
   8   4   4      564.16      560.19     36.11 o 
   9   4   4     2003.20     1809.06     81.56 o 
  10   4   4      279.23      236.23     20.32 o 
  11   4   4      726.24      729.62     86.49 o 
  -9   5   4       69.68       57.97     22.74 o 
  -8   5   4     1625.53     1855.51    121.44 o 
  -7   5   4       85.65       98.04     10.94 o 
  -6   5   4     1154.56     1133.06     89.92 o 
  -5   5   4      574.06      507.21     42.73 o 
  -4   5   4     1255.63     1257.04    138.30 o 
  -3   5   4     2285.82     1963.10    208.12 o 
  -2   5   4      289.81      242.27     15.18 o 
  -1   5   4     2278.98     1267.82    117.76 o 
   0   5   4     1803.59     1394.53     53.01 o 
   1   5   4     1077.42     1849.29    160.78 o 
   2   5   4     9378.03    10261.96   1098.38 o 
   3   5   4     1921.70     1993.98     90.11 o 
   4   5   4     7654.70     7653.97    439.04 o 
   5   5   4      815.29      956.73     47.83 o 
   6   5   4     5990.89     5834.78    331.95 o 
   7   5   4     2192.70     2079.89     88.88 o 
   8   5   4     2958.76     2482.88    248.75 o 
   9   5   4     2475.30     2199.43    167.87 o 
  10   5   4      145.27      147.35     11.38 o 
  11   5   4     1132.17      876.76    321.56 o 
  -9   6   4      309.81      312.63     48.52 o 
  -8   6   4      369.89      447.90     43.18 o 
  -7   6   4       87.02       97.29     12.55 o 
  -6   6   4      294.36      268.42     30.52 o 
  -5   6   4      131.78       90.22     15.93 o 
  -4   6   4      364.55      306.32     46.08 o 
  -3   6   4     2535.34     2199.33    254.50 o 
  -2   6   4      661.16      473.12     27.24 o 
  -1   6   4     5666.97     3748.13    667.99 o 
   0   6   4     1835.92     1785.78     73.21 o 
   1   6   4    20389.94    22586.01   2101.37 o 
   2   6   4     7802.80     9961.61    760.29 o 
   3   6   4    16699.96    20738.21   1878.92 o 
   4   6   4     1978.30     1933.15    109.14 o 
   5   6   4       27.11       35.35      6.70 o 
   6   6   4     4836.87     4840.29    321.35 o 
   7   6   4      486.83      526.33     36.07 o 
   8   6   4     3591.54     3275.07    156.87 o 
   9   6   4       15.41       19.60      7.15 o 
  10   6   4      686.36      631.46     76.02 o 
  11   6   4      201.35      178.97     32.82 o 
  -8   7   4        1.24        9.52     10.37 o 
  -7   7   4      424.25      552.06    102.94 o 
  -6   7   4      461.35      479.09     75.18 o 
  -5   7   4       47.60       48.68     22.33 o 
  -4   7   4     2142.20     1963.66    335.41 o 
  -3   7   4       50.80       65.32     10.20 o 
  -2   7   4     3257.21     2658.55    119.25 o 
  -1   7   4     1241.77      908.59    202.84 o 
   0   7   4     2316.33     1851.49    203.43 o 
   1   7   4     5501.33     5709.58    305.21 o 
   2   7   4       17.76       47.99     24.27 o 
   3   7   4    12697.44    14940.27   1414.51 o 
   4   7   4      233.72      259.70     28.06 o 
   5   7   4     6212.44     6242.07    363.00 o 
   6   7   4      184.14      218.72     18.60 o 
   7   7   4     4379.61     4562.27    329.95 o 
   8   7   4      143.39      120.26     20.85 o 
   9   7   4     1299.98     1060.15    108.91 o 
  10   7   4      713.12      592.52     81.65 o 
  11   7   4      228.26      229.26     39.83 o 
  -8   8   4        8.39       13.21     11.48 o 
  -7   8   4      502.89      387.22     44.21 o 
  -6   8   4      159.33      162.85     48.23 o 
  -5   8   4      763.75      591.17     76.07 o 
  -4   8   4     2057.17     2095.15    274.15 o 
  -3   8   4      884.37      842.71     39.67 o 
  -2   8   4     3541.46     3225.45    169.21 o 
  -1   8   4       11.70       14.18      6.25 o 
   0   8   4     6371.01     5592.48    957.10 o 
   1   8   4      231.79      245.96     16.41 o 
   2   8   4     6762.43     6973.38    409.29 o 
   3   8   4      699.29      762.91     44.14 o 
   4   8   4     8235.80     8514.16    554.41 o 
   5   8   4     2098.02     2179.30    109.39 o 
   6   8   4     2041.88     2004.81    103.97 o 
   7   8   4      993.96     1019.35     59.78 o 
   8   8   4      216.95      194.34     22.39 o 
   9   8   4     1008.13      937.18     46.68 o 
  10   8   4       18.70       20.25      5.21 o 
  11   8   4      554.87      548.21     55.66 o 
  -7   9   4      290.14      168.69    102.57 o 
  -6   9   4      171.19      165.55     23.82 o 
  -5   9   4      849.46      713.54     57.32 o 
  -4   9   4       63.42       67.46     11.20 o 
  -3   9   4     3145.81     3151.28    173.63 o 
  -2   9   4       49.65       58.42      9.60 o 
  -1   9   4     3252.78     2687.65    552.69 o 
   0   9   4     1606.22     1442.86    295.06 o 
   1   9   4     3564.89     3637.67    187.04 o 
   2   9   4     3347.98     3639.98    207.86 o 
   3   9   4     1954.29     2187.24    153.19 o 
   4   9   4     5101.68     5507.14    454.28 o 
   5   9   4      106.95      116.20     13.68 o 
   6   9   4     2008.54     1971.73    119.20 o 
   7   9   4       91.80       76.46     12.80 o 
   8   9   4      349.75      340.38     31.02 o 
   9   9   4      342.43      322.88     33.48 o 
  10   9   4       42.36       46.50     11.26 o 
  11   9   4      271.04      304.51     48.69 o 
  -6  10   4     1055.38     1014.56    117.91 o 
  -5  10   4      171.89      159.74     20.69 o 
  -4  10   4      996.28     1021.05    121.48 o 
  -3  10   4      791.89      843.70     59.45 o 
  -2  10   4      998.02      943.07     85.53 o 
  -1  10   4     2003.56     1893.24    307.72 o 
   0  10   4      441.02      415.51     93.34 o 
   1  10   4     3790.44     3707.26    515.77 o 
   2  10   4       32.86       41.74     12.80 o 
   3  10   4     2351.79     2426.95    122.66 o 
   4  10   4      119.85      125.61     18.27 o 
   5  10   4      994.72     1023.04     57.00 o 
   6  10   4      782.37      770.51     47.81 o 
   7  10   4      163.65      162.78     19.05 o 
   8  10   4      369.90      404.74     34.93 o 
   9  10   4        1.12       -1.90      7.89 o 
  10  10   4      128.96      130.09     24.40 o 
  11  10   4      129.53      123.42     26.39 o 
  -5  11   4      310.64      262.16     22.03 o 
  -4  11   4      978.15      854.82     54.93 o 
  -3  11   4      223.09      216.06     20.84 o 
  -2  11   4     1297.95     1247.11     62.69 o 
  -1  11   4        1.12       -0.01      2.95 o 
   0  11   4     1720.88     1409.92    259.41 o 
   1  11   4      159.90      151.10     28.06 o 
   2  11   4     1054.81     1141.40     59.01 o 
   3  11   4      546.05      583.12     53.77 o 
   4  11   4       91.74      125.00     15.27 o 
   5  11   4      935.12     1049.60     63.68 o 
   6  11   4       46.09       46.83     11.28 o 
   7  11   4      190.87      209.55     23.85 o 
   8  11   4      627.80      631.32     58.85 o 
   9  11   4       17.69        6.40      7.67 o 
  10  11   4      404.74      378.83     43.84 o 
  -4  12   4       21.76       23.08      7.00 o 
  -3  12   4      386.46      392.03     30.67 o 
  -2  12   4      193.06      187.12     30.89 o 
  -1  12   4      381.60      352.70     29.63 o 
   0  12   4      734.04      693.34     64.16 o 
   1  12   4       52.07       41.74      7.70 o 
   2  12   4      392.38      411.01     24.76 o 
   3  12   4      316.75      386.09     45.11 o 
   4  12   4      487.02      527.26     37.74 o 
   5  12   4      923.92     1086.01     81.29 o 
   6  12   4        1.13        3.68      6.76 o 
   7  12   4      343.67      389.35     35.11 o 
   8  12   4      333.82      292.47     33.42 o 
   9  12   4      158.82      179.06     33.03 o 
  10  12   4      169.44      170.39     28.36 o 
  -3  13   4      469.20      520.54     47.56 o 
  -2  13   4       22.62       27.32      6.66 o 
  -1  13   4      230.53      257.25     19.33 o 
   0  13   4       87.49       96.11     23.60 o 
   1  13   4        9.86        8.77      5.81 o 
   2  13   4      352.13      344.98     35.86 o 
   3  13   4      220.89      209.53     32.38 o 
   4  13   4      706.28      825.85    102.80 o 
   5  13   4       73.28      106.85     17.19 o 
   6  13   4      143.65      192.96     23.87 o 
   7  13   4      382.77      404.16     44.61 o 
   8  13   4      188.39      221.34     29.95 o 
   9  13   4      808.87      742.22     68.09 o 
  -1  14   4      168.28      185.04     16.19 o 
   0  14   4        7.90        9.42      3.97 o 
   1  14   4      356.21      336.91     30.37 o 
   2  14   4      327.96      276.42     22.18 o 
   3  14   4      272.18      287.00     22.53 o 
   4  14   4      594.31      634.48     42.06 o 
   5  14   4      403.30      500.98     59.85 o 
   6  14   4      500.79      657.53     67.53 o 
   7  14   4        0.40        2.43      7.53 o 
   8  14   4      546.66      635.48     70.31 o 
   1  15   4      627.37      558.91     31.62 o 
   2  15   4       51.58       46.04      8.40 o 
   3  15   4      685.56      656.89     62.08 o 
   4  15   4       22.04       13.29      6.80 o 
   5  15   4      708.93      799.23     57.20 o 
   6  15   4       92.23      109.87     21.23 o 
   7  15   4      300.19      396.30    102.42 o 
  -4 -13   5      489.87      657.72    139.34 o 
  -3 -13   5      570.08      759.84    164.21 o 
  -2 -13   5      369.09      445.13     78.75 o 
  -7 -12   5      440.08      379.83     72.87 o 
  -6 -12   5      823.62      832.28    130.34 o 
  -5 -12   5      149.35      131.78     21.96 o 
  -4 -12   5     1181.44     1530.85    219.88 o 
  -3 -12   5       38.36       38.11     32.90 o 
  -2 -12   5     1365.90     1727.21    271.39 o 
  -1 -12   5      212.46      225.99     84.71 o 
   0 -12   5      935.77      992.98    127.88 o 
   1 -12   5      348.20      468.50     78.31 o 
  -8 -11   5       21.57       10.33      7.76 o 
  -7 -11   5     1596.26     1537.40    164.35 o 
  -6 -11   5        4.89        0.32      3.36 o 
  -5 -11   5      951.48      923.65    167.48 o 
  -4 -11   5      447.96      386.22     85.23 o 
  -3 -11   5      938.31      960.54     92.14 o 
  -2 -11   5      481.75      607.25     73.99 o 
  -1 -11   5      351.99      391.09     95.72 o 
   0 -11   5      441.34      610.23     80.99 o 
   1 -11   5       94.52       68.78     26.80 o 
   2 -11   5      133.46      212.14     46.60 o 
  -9 -10   5      115.95      119.84     28.29 o 
  -8 -10   5     1159.19     1098.21     74.58 o 
  -7 -10   5      529.88      580.71     50.77 o 
  -6 -10   5     1504.01     1373.93    147.53 o 
  -5 -10   5      256.49      289.22     46.37 o 
  -4 -10   5        7.05        5.67      4.69 o 
  -3 -10   5      425.41      411.50     83.89 o 
  -2 -10   5      189.44      161.62      8.05 o 
  -1 -10   5      378.20      490.53     97.51 o 
   0 -10   5       23.36       42.88     32.60 o 
   1 -10   5      270.47      304.15     50.47 o 
   2 -10   5      636.15      663.97     87.24 o 
   3 -10   5      126.99      119.99     33.94 o 
 -10  -9   5      252.80      272.73     50.32 o 
  -9  -9   5      470.01      406.27     56.12 o 
  -8  -9   5      561.13      622.08     33.04 o 
  -7  -9   5      130.95      129.88     15.85 o 
  -6  -9   5     1114.50     1253.35    103.09 o 
  -5  -9   5      102.16      104.70     17.27 o 
  -4  -9   5      248.79      242.84     34.17 o 
  -3  -9   5      372.11      366.14     43.62 o 
  -2  -9   5      804.56      865.36     76.22 o 
  -1  -9   5     1750.75     2022.28    171.65 o 
   0  -9   5      266.43      263.06     67.89 o 
   1  -9   5     1241.43     1456.56    139.94 o 
   2  -9   5     1630.85     1848.54    183.86 o 
   3  -9   5      284.88      307.12     90.07 o 
   4  -9   5     1980.44     2363.79    248.02 o 
 -10  -8   5       12.53        9.97     13.55 o 
  -9  -8   5     1132.34     1101.35    116.72 o 
  -8  -8   5       29.10       16.04      4.24 o 
  -7  -8   5      251.19      276.45     20.99 o 
  -6  -8   5     1131.84     1248.47     78.16 o 
  -5  -8   5      198.01      187.42     13.79 o 
  -4  -8   5     2294.39     2429.09    237.67 o 
  -3  -8   5     2251.33     2251.78    288.29 o 
  -2  -8   5     1297.20     1331.92    125.60 o 
  -1  -8   5     2142.26     2006.85    177.57 o 
   0  -8   5      717.69      915.41    128.63 o 
   1  -8   5     2692.57     3276.52    281.96 o 
   2  -8   5       15.37       21.14     14.74 o 
   3  -8   5     4378.34     5037.68    485.92 o 
   4  -8   5      805.85      852.89     97.81 o 
   5  -8   5     1431.39     1752.67    183.26 o 
 -10  -7   5      115.16      135.47     60.74 o 
  -9  -7   5      490.14      505.57     66.25 o 
  -8  -7   5       16.96       11.16      4.47 o 
  -7  -7   5     1070.17     1190.77     61.78 o 
  -6  -7   5     1044.76     1142.96     89.99 o 
  -5  -7   5     2391.44     2694.34    204.25 o 
  -4  -7   5     3534.34     3848.26    279.73 o 
  -3  -7   5       28.62       29.57      6.50 o 
  -2  -7   5     4044.47     4199.30    242.24 o 
  -1  -7   5      209.52      218.66     12.66 o 
   0  -7   5     2377.39     2631.16    197.85 o 
   1  -7   5     1159.12     1247.70    100.19 o 
   2  -7   5     3490.02     3742.94    318.88 o 
   3  -7   5     3291.37     3667.91    324.84 o 
   4  -7   5     1833.00     1956.03    178.94 o 
   5  -7   5     2865.82     3474.22    336.90 o 
   6  -7   5       19.60        4.47     18.76 o 
   7  -7   5     1293.98     1556.16    171.80 o 
 -11  -6   5       10.85        7.46     10.50 o 
 -10  -6   5       96.15      141.13     38.26 o 
  -9  -6   5      673.29      634.49    123.27 o 
  -8  -6   5      236.58      234.62     35.88 o 
  -7  -6   5     1766.56     2035.81    197.78 o 
  -6  -6   5      124.97      132.98     12.36 o 
  -5  -6   5     3273.85     3666.91    411.63 o 
  -4  -6   5     1100.29     1292.77     76.74 o 
  -3  -6   5     7413.09     8025.38    655.56 o 
  -2  -6   5     5699.72     6416.53    330.05 o 
  -1  -6   5     2399.12     2387.55    117.28 o 
   0  -6   5     6412.35     7475.16    671.86 o 
   1  -6   5      970.26     1080.36     80.99 o 
   2  -6   5     5442.08     6371.12    669.03 o 
   3  -6   5      481.00      462.69     49.13 o 
   4  -6   5     5529.25     6319.02    735.43 o 
   5  -6   5       92.48      103.32     25.16 o 
   6  -6   5     2211.43     2663.77    350.74 o 
   7  -6   5      798.73      918.99    103.91 o 
 -11  -5   5       13.90       -2.12     11.01 o 
 -10  -5   5      698.36      733.43     69.08 o 
  -9  -5   5      141.23      144.55     36.92 o 
  -8  -5   5     2600.62     2669.57    324.39 o 
  -7  -5   5      444.76      538.47     51.21 o 
  -6  -5   5     1518.20     1591.86    105.33 o 
  -5  -5   5     2168.71     2386.07    162.42 o 
  -4  -5   5     2937.41     3263.38    233.21 o 
  -3  -5   5     9263.21    10707.15    705.00 o 
  -2  -5   5     2753.25     3333.32    124.76 o 
  -1  -5   5    15000.50    18126.62   1194.77 o 
   0  -5   5      943.60     1007.86     99.74 o 
   1  -5   5    10610.11    12379.30   1299.06 o 
   2  -5   5       21.67       10.72      7.59 o 
   3  -5   5     3275.56     3873.20    301.47 o 
   4  -5   5     2449.66     2747.43    221.22 o 
   5  -5   5     1944.72     2054.19    100.55 o 
   6  -5   5     1856.23     1940.37    169.70 o 
   7  -5   5        2.12       10.72     20.84 o 
   8  -5   5      661.07      799.44     89.92 o 
 -11  -4   5      241.51      324.33     54.62 o 
 -10  -4   5      705.66      720.31     82.47 o 
  -9  -4   5     1091.50     1149.44     88.50 o 
  -8  -4   5     2014.11     2240.97    209.46 o 
  -7  -4   5      618.25      671.11     67.44 o 
  -6  -4   5     3574.42     4150.10    332.88 o 
  -5  -4   5      249.33      319.67     19.58 o 
  -4  -4   5    11704.75    13424.21   1011.97 o 
  -3  -4   5       89.62      132.84     10.33 o 
  -2  -4   5    15778.93    19238.04   1341.14 o 
  -1  -4   5     3155.41     3256.98    111.59 o 
   0  -4   5     9769.99    10173.84    420.94 o 
   1  -4   5     6188.14     6258.66    346.58 o 
   2  -4   5     2771.12     2881.87    148.18 o 
   3  -4   5     1785.80     1949.48    133.98 o 
   4  -4   5     1611.35     1584.46     52.31 o 
   5  -4   5     7759.75     7874.17    403.82 o 
   6  -4   5      627.12      633.52     50.51 o 
   7  -4   5      373.58      337.36     30.31 o 
   8  -4   5      830.62      803.51     71.57 o 
   9  -4   5       43.53       27.39     26.05 o 
 -11  -3   5      638.84      670.24     84.98 o 
 -10  -3   5      150.78      148.63     35.75 o 
  -9  -3   5     2232.21     2381.11    187.14 o 
  -8  -3   5       34.66       31.19     11.87 o 
  -7  -3   5     6400.31     7203.25    539.36 o 
  -6  -3   5      869.23      897.40     51.42 o 
  -5  -3   5    12098.67    14830.58   1253.36 o 
  -4  -3   5     4629.96     5627.41    243.87 o 
  -3  -3   5     6834.33     7845.45    319.76 o 
  -2  -3   5    12886.01    15086.50    782.91 o 
  -1  -3   5      779.09      880.90     29.65 o 
   0  -3   5    15589.32    18332.12   1031.02 o 
   1  -3   5     2250.70     2362.56    112.47 o 
   2  -3   5     4029.35     4533.04    224.02 o 
   3  -3   5     1796.92     1975.03     61.02 o 
   4  -3   5      140.18      180.03      8.30 o 
   5  -3   5     2661.80     2602.94    119.00 o 
   6  -3   5      232.09      239.04     22.64 o 
   7  -3   5      554.98      569.17     44.56 o 
   8  -3   5     1011.61     1023.25     43.87 o 
   9  -3   5      303.62      332.99     24.83 o 
 -11  -2   5       66.32       61.30     26.62 o 
 -10  -2   5     2003.15     1984.12    180.37 o 
  -9  -2   5      313.28      337.30     38.12 o 
  -8  -2   5     3696.05     3873.30    290.58 o 
  -7  -2   5     3225.86     3328.82    196.90 o 
  -6  -2   5     4200.66     4482.08    256.12 o 
  -5  -2   5     8164.37     9085.70    634.39 o 
  -4  -2   5       57.00       66.09      4.84 o 
  -3  -2   5     7085.55     7581.38    346.26 o 
  -2  -2   5     1884.12     1869.75     55.60 o 
  -1  -2   5    13163.93    16427.20   1021.59 o 
   0  -2   5     3588.23     3569.84    100.97 o 
   1  -2   5     1386.13     2077.06     52.28 o 
   2  -2   5     4136.47     3904.40    113.69 o 
   3  -2   5     1415.43     1589.44     38.69 o 
   4  -2   5      415.08      320.02      9.17 o 
   5  -2   5     1882.69     1858.13     77.95 o 
   6  -2   5     1948.68     1926.22     94.94 o 
   7  -2   5     3222.16     3148.71    158.70 o 
   8  -2   5       60.63       75.55      8.56 o 
   9  -2   5     1560.30     1618.78     69.56 o 
  10  -2   5      302.12      274.53     26.60 o 
 -11  -1   5      579.68      571.12     63.68 o 
 -10  -1   5     1190.44     1235.92    122.05 o 
  -9  -1   5      292.86      253.74     56.42 o 
  -8  -1   5     3730.35     3904.44    255.74 o 
  -7  -1   5      341.14      339.14     28.93 o 
  -6  -1   5     2639.96     2823.43    148.68 o 
  -5  -1   5      377.89      405.58     11.32 o 
  -4  -1   5     2149.92     2606.90    107.00 o 
  -3  -1   5      672.97      443.46     38.86 o 
  -2  -1   5     1806.86     2084.77     73.93 o 
  -1  -1   5     5061.86     4466.83    137.07 o 
   0  -1   5      145.24      207.33      8.14 o 
   1  -1   5      992.79      605.45     15.75 o 
   2  -1   5     8438.83     9376.28    424.79 o 
   3  -1   5      388.12      293.96      7.23 o 
   4  -1   5     8982.41     9775.01    440.30 o 
   5  -1   5     2088.01     2249.70     66.27 o 
   6  -1   5     3217.47     3272.72    148.27 o 
   7  -1   5     1051.20     1090.00     45.16 o 
   8  -1   5     2692.04     2565.19    129.57 o 
   9  -1   5     1464.75     1242.60    709.15 o 
  10  -1   5      642.36      649.68     59.55 o 
 -11   0   5      737.64      700.83    110.86 o 
 -10   0   5      100.72      109.02     21.82 o 
  -9   0   5      950.83      993.19     74.47 o 
  -8   0   5      485.52      482.23     40.59 o 
  -7   0   5     1573.81     1658.26    129.07 o 
  -6   0   5     1070.73      949.04     49.81 o 
  -5   0   5      591.02      490.59     43.02 o 
  -4   0   5     4317.50     4229.76    186.27 o 
  -3   0   5     5540.59     6761.79    354.25 o 
  -2   0   5      740.03      564.80     17.41 o 
  -1   0   5     8271.18     7839.48    362.96 o 
   0   0   5      852.49      667.42     38.97 o 
   1   0   5    13153.58    12572.20    596.00 o 
   2   0   5     8717.22    11105.31    726.83 o 
   3   0   5    12573.13    13022.27    649.75 o 
   4   0   5    11140.33    12261.49    611.26 o 
   5   0   5     2917.61     2721.61     87.73 o 
   6   0   5     2443.53     2432.78     77.98 o 
   7   0   5     1263.20     1219.84     38.43 o 
   8   0   5     3011.83     2837.36    150.39 o 
   9   0   5      118.55      117.01     17.57 o 
  10   0   5     1764.97     1686.57    130.26 o 
 -11   1   5      120.64      131.94     26.23 o 
 -10   1   5       56.27       65.72     20.89 o 
  -9   1   5      479.09      500.97     54.71 o 
  -8   1   5       32.83       42.37     14.54 o 
  -7   1   5     3751.70     3941.33    271.24 o 
  -6   1   5      664.15      677.22     78.46 o 
  -5   1   5      708.14      638.96     45.70 o 
  -4   1   5     4938.09     5083.68    373.52 o 
  -3   1   5     2454.15     3241.09    142.94 o 
  -2   1   5    17001.42    17354.37   1404.88 o 
  -1   1   5     2666.92     2167.70     89.80 o 
   0   1   5    10592.98     9209.91    812.69 o 
   1   1   5     6895.76     6540.92    412.81 o 
   2   1   5     4428.58     4514.61    163.69 o 
   3   1   5    25122.15    28125.61   2302.43 o 
   4   1   5     1100.01      995.44     35.30 o 
   5   1   5    12943.97    13068.90    777.43 o 
   6   1   5       53.94       51.97      6.53 o 
   7   1   5     3779.94     3686.29    147.39 o 
   8   1   5      214.25      208.14     16.63 o 
   9   1   5     2151.50     1821.66    177.60 o 
  10   1   5      252.19      224.50     29.63 o 
  11   1   5      315.06      258.89     34.98 o 
 -10   2   5      374.61      420.58     53.68 o 
  -9   2   5      536.59      526.49     55.16 o 
  -8   2   5        4.94        9.21      5.72 o 
  -7   2   5     2691.55     2950.67    119.34 o 
  -6   2   5      131.81      139.49     20.54 o 
  -5   2   5     2779.62     2708.13    242.21 o 
  -4   2   5     7130.89     8124.24    711.91 o 
  -3   2   5    11701.93    11821.34    846.42 o 
  -2   2   5    20802.07    22129.28   2036.43 o 
  -1   2   5    15040.94    13525.18    965.65 o 
   0   2   5     8353.52     6122.80    378.88 o 
   1   2   5     1015.14      923.13     71.01 o 
   2   2   5    18089.46    21305.87   1510.10 o 
   3   2   5      116.07      143.61      9.01 o 
   4   2   5    22933.89    25839.52   2081.27 o 
   5   2   5     1856.20     1610.31     91.31 o 
   6   2   5     4998.16     4731.29    203.56 o 
   7   2   5     2063.06     2010.34     84.84 o 
   8   2   5      417.71      364.31     16.51 o 
   9   2   5      936.88      862.51     61.45 o 
  10   2   5       65.93       42.17      8.43 o 
  11   2   5      421.23      416.39     48.68 o 
 -10   3   5      765.21      790.32     69.90 o 
  -9   3   5      117.55      114.43     19.63 o 
  -8   3   5     1757.46     1796.01     77.81 o 
  -7   3   5     1797.72     2040.87     99.97 o 
  -6   3   5     2441.78     2515.34    193.09 o 
  -5   3   5     4964.23     5195.63    494.55 o 
  -4   3   5     2787.56     2787.63    190.85 o 
  -3   3   5    21496.12    23719.39   2282.06 o 
  -2   3   5     2213.95     1750.37     70.93 o 
  -1   3   5    21618.87    18906.27   1626.27 o 
   0   3   5     2602.50     1922.45    239.68 o 
   1   3   5    12397.29    12080.87   1521.69 o 
   2   3   5     7768.71     8752.11    509.42 o 
   3   3   5     8104.68     9148.78    564.68 o 
   4   3   5     8085.10     8371.25    407.58 o 
   5   3   5      220.14      221.24     10.74 o 
   6   3   5     3860.60     3351.34    149.88 o 
   7   3   5       11.11       11.06      3.37 o 
   8   3   5      516.29      485.74     28.96 o 
   9   3   5      143.17      133.92      9.95 o 
  10   3   5      219.14      188.46     14.93 o 
  11   3   5      182.98      142.30     32.68 o 
 -10   4   5      557.04      554.61     53.34 o 
  -9   4   5      414.74      408.90     40.09 o 
  -8   4   5     1886.75     1997.07     93.44 o 
  -7   4   5      128.19      136.07     15.12 o 
  -6   4   5     4874.90     4848.31    425.77 o 
  -5   4   5      286.88      323.50     52.25 o 
  -4   4   5     9549.72     9669.53    662.43 o 
  -3   4   5     2759.28     2551.51    115.64 o 
  -2   4   5    11895.37     9957.23    652.47 o 
  -1   4   5     4576.90     3436.62    156.26 o 
   0   4   5     1168.48      717.77     84.63 o 
   1   4   5    16292.29    16617.32   2108.62 o 
   2   4   5       13.07       22.73      9.83 o 
   3   4   5     5706.51     5607.78    281.98 o 
   4   4   5      542.07      488.56     26.19 o 
   5   4   5     1439.03     1251.35     42.43 o 
   6   4   5     1820.15     1794.56     76.58 o 
   7   4   5      178.62      144.46      9.62 o 
   8   4   5      856.05      730.75     58.76 o 
   9   4   5      131.55      110.98     12.33 o 
  10   4   5      670.10      586.89     41.71 o 
  11   4   5       39.92       25.94      7.52 o 
  -9   5   5     1387.57     1344.52    136.44 o 
  -8   5   5      176.32      191.69     13.42 o 
  -7   5   5     2616.94     2865.32    263.80 o 
  -6   5   5     1638.85     1636.25    133.69 o 
  -5   5   5     1993.31     1841.10    187.28 o 
  -4   5   5     5463.15     5197.78    511.38 o 
  -3   5   5      299.42      245.68     32.08 o 
  -2   5   5     8940.77     6518.48    370.38 o 
  -1   5   5       92.30      103.67      8.95 o 
   0   5   5     6303.90     4316.93    549.34 o 
   1   5   5      681.94      487.06     52.33 o 
   2   5   5     2418.35     2335.06    126.99 o 
   3   5   5     2152.86     2082.30    136.89 o 
   4   5   5       41.65       57.13     21.36 o 
   5   5   5     1024.00      908.54     40.87 o 
   6   5   5      705.56      696.58     28.86 o 
   7   5   5      996.11      986.97     44.87 o 
   8   5   5     1278.70     1041.52     86.60 o 
   9   5   5       14.58       12.73      3.83 o 
  10   5   5      580.32      537.96     43.98 o 
  11   5   5       18.65       16.85      5.59 o 
  -9   6   5      680.44      680.05     75.33 o 
  -8   6   5      740.37      824.49     62.64 o 
  -7   6   5     1334.55     1436.62    218.32 o 
  -6   6   5      133.65      106.89     20.40 o 
  -5   6   5     3074.83     2518.02    249.66 o 
  -4   6   5        6.38        8.71      9.16 o 
  -3   6   5     3199.60     2685.18    138.67 o 
  -2   6   5      881.95      615.22     29.02 o 
  -1   6   5     1397.07      812.37     34.11 o 
   0   6   5     3476.25     2649.37    127.49 o 
   1   6   5      591.61      720.05     78.23 o 
   2   6   5       55.69       43.51      6.70 o 
   3   6   5     2168.24     2322.90    156.91 o 
   4   6   5     1537.68     1609.82     79.67 o 
   5   6   5     2017.86     2006.77     91.65 o 
   6   6   5      182.24      179.75     19.97 o 
   7   6   5     2847.91     2892.70    124.98 o 
   8   6   5      156.65      163.26     21.73 o 
   9   6   5     1577.38     1260.20    147.59 o 
  10   6   5      233.82      177.22     30.48 o 
  11   6   5      619.13      528.33     58.88 o 
  -8   7   5     1085.47     1096.74    158.40 o 
  -7   7   5      114.78      126.89     25.83 o 
  -6   7   5      408.04      350.89     41.83 o 
  -5   7   5      712.27      565.86     83.22 o 
  -4   7   5      695.77      622.50     68.56 o 
  -3   7   5     1588.61     1329.36     86.49 o 
  -2   7   5      256.61      217.42     14.58 o 
  -1   7   5      771.46      480.29     22.69 o 
   0   7   5      394.16      392.16     25.06 o 
   1   7   5     1100.94      923.93     49.20 o 
   2   7   5       62.41       36.54      6.40 o 
   3   7   5      827.45     1106.81    116.64 o 
   4   7   5     5655.80     5877.84    357.86 o 
   5   7   5      845.25      925.03     47.35 o 
   6   7   5     1893.21     1904.62    113.27 o 
   7   7   5      811.89      880.06     53.74 o 
   8   7   5      789.06      859.20     41.89 o 
   9   7   5     1980.13     1727.57    163.36 o 
  10   7   5       69.71       65.27     12.09 o 
  11   7   5      894.33      685.49    106.23 o 
  -8   8   5      107.36      152.14     43.25 o 
  -7   8   5       62.95       46.89     16.23 o 
  -6   8   5      391.92      349.40     40.49 o 
  -5   8   5       28.40       39.45     20.54 o 
  -4   8   5      328.81      280.37     43.17 o 
  -3   8   5       89.60       77.16      9.13 o 
  -2   8   5      262.67      232.92     15.47 o 
  -1   8   5      721.74      448.49     67.66 o 
   0   8   5       43.87       47.48      7.59 o 
   1   8   5     4983.51     5056.57    297.94 o 
   2   8   5     1413.73     1478.46    124.23 o 
   3   8   5      921.24      856.95     93.49 o 
   4   8   5     4101.15     4630.45    321.07 o 
   5   8   5     1172.58     1199.72     75.57 o 
   6   8   5     2018.99     2084.00    125.59 o 
   7   8   5      123.42      131.60     21.59 o 
   8   8   5     1899.52     1874.87    114.20 o 
   9   8   5       38.85       31.65      8.03 o 
  10   8   5     1028.75      841.03    119.47 o 
  11   8   5       84.45       90.08     21.73 o 
  -7   9   5      307.60      258.14     34.69 o 
  -6   9   5      394.47      345.83     38.71 o 
  -5   9   5       68.99       45.70     20.69 o 
  -4   9   5      768.11      695.25     88.58 o 
  -3   9   5       78.45       79.76      9.61 o 
  -2   9   5     1966.12     1658.70     91.48 o 
  -1   9   5      395.14      323.84     85.30 o 
   0   9   5      363.76      261.23     36.25 o 
   1   9   5     2774.09     2772.89    140.77 o 
   2   9   5      344.58      345.49     24.41 o 
   3   9   5     3632.43     3671.33    213.98 o 
   4   9   5        6.26       12.01      8.75 o 
   5   9   5     4234.26     4498.11    266.03 o 
   6   9   5      341.55      325.38     26.94 o 
   7   9   5     2124.68     2125.26    172.50 o 
   8   9   5      421.22      424.44     47.03 o 
   9   9   5      667.19      641.83     88.39 o 
  10   9   5      381.72      338.95     27.09 o 
  11   9   5      132.45      109.87     30.43 o 
  -6  10   5       75.86       36.47     12.65 o 
  -5  10   5      477.98      420.56     39.00 o 
  -4  10   5      907.36      911.19     86.94 o 
  -3  10   5      347.21      316.01     20.79 o 
  -2  10   5     2495.71     2382.53    216.16 o 
  -1  10   5      104.81      104.49     18.53 o 
   0  10   5     2774.13     2520.60    537.80 o 
   1  10   5      214.92      254.96     21.09 o 
   2  10   5     4181.48     4718.47    279.51 o 
   3  10   5       39.11       36.99     11.02 o 
   4  10   5     2034.12     2170.84    118.21 o 
   5  10   5      740.14      755.87     65.95 o 
   6  10   5      988.47     1014.95     63.99 o 
   7  10   5      906.73      917.29     62.67 o 
   8  10   5      230.73      224.09     44.11 o 
   9  10   5      705.88      729.27     73.77 o 
  10  10   5        0.34        1.46      4.36 o 
  11  10   5      284.51      317.32     51.07 o 
  -5  11   5      541.97      431.13     33.79 o 
  -4  11   5        2.37        4.37      4.89 o 
  -3  11   5     1728.96     1536.33    101.90 o 
  -2  11   5       71.43       56.53      7.97 o 
  -1  11   5     2256.15     1794.25    133.02 o 
   0  11   5      154.46      161.11     50.10 o 
   1  11   5     1891.03     1971.56    313.15 o 
   2  11   5     1041.28     1146.29    103.69 o 
   3  11   5      859.85     1051.58     62.35 o 
   4  11   5     1527.87     1768.85    116.15 o 
   5  11   5      141.97      139.70     19.47 o 
   6  11   5     1920.83     2104.31    128.25 o 
   7  11   5       29.69       37.40     16.30 o 
   8  11   5      301.54      338.29     34.55 o 
   9  11   5      124.49      140.51     27.96 o 
  10  11   5       27.89       37.48     14.56 o 
  -4  12   5      364.13      361.91     48.98 o 
  -3  12   5      606.65      573.28     39.90 o 
  -2  12   5      780.73      689.91     36.03 o 
  -1  12   5      970.18      893.86     44.33 o 
   0  12   5      752.29      597.12     70.94 o 
   1  12   5     1101.86     1038.98    114.56 o 
   2  12   5        9.25       14.56      6.06 o 
   3  12   5     1199.86     1531.11    106.96 o 
   4  12   5      123.17      138.88     18.93 o 
   5  12   5      472.56      585.78     57.11 o 
   6  12   5      135.54      193.75     30.28 o 
   7  12   5       82.60      101.74     22.16 o 
   8  12   5      173.69      214.38     46.33 o 
   9  12   5       18.80       13.42     14.59 o 
  10  12   5      109.31      116.54     23.39 o 
  -3  13   5        0.86        3.19      3.75 o 
  -2  13   5     1022.70      981.40     56.14 o 
  -1  13   5        4.10        0.50      7.29 o 
   0  13   5      553.86      555.47     55.68 o 
   1  13   5       16.49       17.27      5.67 o 
   2  13   5      153.13      159.72     15.58 o 
   3  13   5      250.13      292.22     24.36 o 
   4  13   5       41.33       45.02     12.16 o 
   5  13   5      133.79      188.98     28.31 o 
   6  13   5        4.71       23.60     13.03 o 
   7  13   5       11.08       26.40     14.34 o 
   8  13   5      172.07      204.97     35.69 o 
   9  13   5        3.42        4.65      8.09 o 
  -2  14   5       57.62       76.74     10.72 o 
  -1  14   5       63.53       63.45     10.15 o 
   0  14   5       64.79       86.96     20.17 o 
   1  14   5        6.66        5.91      5.54 o 
   2  14   5       56.27       75.86     15.63 o 
   3  14   5        6.42       14.92      6.69 o 
   4  14   5       44.88       55.66     13.51 o 
   5  14   5      280.71      346.04     49.28 o 
   6  14   5        0.26       -0.91      6.15 o 
   7  14   5      177.88      229.75     38.12 o 
   8  14   5       11.52        3.78      9.60 o 
   1  15   5        7.78       20.82      6.18 o 
   2  15   5      111.43      128.99     23.82 o 
   3  15   5        0.99        2.15      5.13 o 
   4  15   5      138.71      188.23     27.97 o 
   5  15   5       11.66        8.09      9.97 o 
   6  15   5      237.32      330.48     40.67 o 
   7  15   5      112.33      178.99     30.30 o 
  -6 -12   6        5.69        6.38      4.46 o 
  -5 -12   6     1014.13     1199.91    181.92 o 
  -4 -12   6       15.99       13.10     22.63 o 
  -3 -12   6     1392.28     1626.58    176.41 o 
  -2 -12   6      258.39      280.18     55.98 o 
  -1 -12   6     1094.61     1189.19    224.35 o 
  -7 -11   6       78.07       62.97     10.81 o 
  -6 -11   6     1299.34     1196.24    226.29 o 
  -5 -11   6      631.20      582.49     52.15 o 
  -4 -11   6      787.32      789.17     79.27 o 
  -3 -11   6     1008.92     1190.38    124.31 o 
  -2 -11   6      350.55      437.09     63.27 o 
  -1 -11   6     2068.76     2303.79    237.15 o 
   0 -11   6       39.70        9.38     23.37 o 
   1 -11   6     1412.60     1579.23    177.46 o 
   2 -11   6        6.21      -14.89     16.82 o 
  -8 -10   6      763.02      644.76     68.18 o 
  -7 -10   6      775.26      783.75    113.44 o 
  -6 -10   6     1170.71     1156.91    169.34 o 
  -5 -10   6      219.24      192.63     33.94 o 
  -4 -10   6     1871.12     1751.08    180.98 o 
  -3 -10   6        9.83        9.61      3.24 o 
  -2 -10   6     2194.12     2491.07    230.30 o 
  -1 -10   6      125.83      166.29     34.24 o 
   0 -10   6     1857.48     1949.48    277.80 o 
   1 -10   6      463.12      504.38     73.54 o 
   2 -10   6      514.49      535.05     76.22 o 
   3 -10   6      334.46      391.98     65.35 o 
  -9  -9   6     1024.27      937.30    100.49 o 
  -8  -9   6       84.13      102.10     11.37 o 
  -7  -9   6     1501.14     1586.54    187.58 o 
  -6  -9   6        4.86        1.26      6.20 o 
  -5  -9   6     1845.00     1849.13    273.78 o 
  -4  -9   6     1352.17     1346.86    114.63 o 
  -3  -9   6     1721.69     1710.73    158.53 o 
  -2  -9   6     1364.97     1454.24    118.73 o 
  -1  -9   6      396.18      461.95     55.68 o 
   0  -9   6     1015.83     1259.16    177.90 o 
   1  -9   6      270.17      248.32     42.88 o 
   2  -9   6     1041.36     1208.24    128.33 o 
   3  -9   6       73.97      101.68     30.07 o 
   4  -9   6      154.86      170.46     41.83 o 
 -10  -8   6      854.29      867.24     78.45 o 
  -9  -8   6      198.41      188.47     37.22 o 
  -8  -8   6     1793.35     1827.46    137.93 o 
  -7  -8   6      476.74      497.05     45.03 o 
  -6  -8   6      909.21      998.03    114.48 o 
  -5  -8   6     2236.22     2458.96    247.35 o 
  -4  -8   6      165.44      190.36     11.68 o 
  -3  -8   6     1576.40     1615.77    117.89 o 
  -2  -8   6      119.03      135.18      7.65 o 
  -1  -8   6      533.70      702.23    104.36 o 
   0  -8   6     1067.31     1129.49    147.83 o 
   1  -8   6      111.24      136.66     27.09 o 
   2  -8   6     1143.90     1260.65    120.59 o 
   3  -8   6      179.80      154.68     54.64 o 
   4  -8   6      445.02      570.78     75.92 o 
 -10  -7   6      241.85      289.54     39.32 o 
  -9  -7   6      404.65      415.35     43.16 o 
  -8  -7   6      872.74      864.05     86.49 o 
  -7  -7   6       33.01       50.21      9.08 o 
  -6  -7   6      722.19      862.54     86.12 o 
  -5  -7   6       25.62       37.18      9.30 o 
  -4  -7   6      885.28     1022.67     49.32 o 
  -3  -7   6     1039.80     1108.28     83.92 o 
  -2  -7   6      153.70      148.06      8.54 o 
  -1  -7   6     3450.86     3472.52    161.01 o 
   0  -7   6      566.69      550.98     51.66 o 
   1  -7   6     1462.94     1507.92    121.18 o 
   2  -7   6      740.00      785.60     77.56 o 
   3  -7   6      605.61      582.83    113.59 o 
   4  -7   6     1615.57     1905.11    180.43 o 
   5  -7   6        1.77        3.87     18.31 o 
   6  -7   6      907.49     1098.53    124.31 o 
 -10  -6   6       37.67       26.87     15.78 o 
  -9  -6   6      539.54      567.44     50.85 o 
  -8  -6   6      115.93      122.69     23.08 o 
  -7  -6   6      388.44      399.78     28.06 o 
  -6  -6   6     1271.65     1318.72    154.98 o 
  -5  -6   6      300.45      331.76     22.58 o 
  -4  -6   6      944.49      992.59     46.69 o 
  -3  -6   6     1251.35     1428.79     50.78 o 
  -2  -6   6      327.97      239.66     13.09 o 
  -1  -6   6     2143.55     2308.61    100.77 o 
   0  -6   6      936.64      904.55     68.03 o 
   1  -6   6     1846.97     1786.02    130.86 o 
   2  -6   6        5.36       10.87     15.63 o 
   3  -6   6     3837.04     4169.31    361.46 o 
   4  -6   6      307.39      320.97     46.75 o 
   5  -6   6     2126.92     2553.60    238.94 o 
   6  -6   6     1230.88     1327.94    139.64 o 
   7  -6   6      756.24      824.30    103.91 o 
 -11  -5   6      116.49      113.03     26.37 o 
 -10  -5   6       89.26       81.79     25.29 o 
  -9  -5   6      168.21      236.76     35.75 o 
  -8  -5   6        5.50        3.99      6.21 o 
  -7  -5   6      860.81      910.98     61.41 o 
  -6  -5   6      342.90      359.37     20.85 o 
  -5  -5   6     1140.40     1201.90     57.49 o 
  -4  -5   6     1329.56     1407.81     58.37 o 
  -3  -5   6       26.46       41.94      5.15 o 
  -2  -5   6     4920.42     5454.50    274.79 o 
  -1  -5   6      701.89      746.27     44.15 o 
   0  -5   6     5818.69     6271.68    593.85 o 
   1  -5   6      624.40      580.60     74.29 o 
   2  -5   6     2262.50     2317.04    170.01 o 
   3  -5   6     2689.06     2978.48    236.71 o 
   5  -5   6     3394.64     3848.64    356.10 o 
   6  -5   6      366.46      328.56     89.03 o 
   7  -5   6     2417.25     2683.57    264.99 o 
   8  -5   6        0.81       -1.04      8.93 o 
 -11  -4   6        0.10       -3.73      8.87 o 
 -10  -4   6      140.49      174.21     28.51 o 
  -9  -4   6      173.37      208.36     34.27 o 
  -8  -4   6      104.47      128.91     19.73 o 
  -7  -4   6      964.30      979.88     60.78 o 
  -6  -4   6       82.80       93.82     14.69 o 
  -5  -4   6     2069.15     2141.89     85.99 o 
  -4  -4   6      606.64      675.74     25.22 o 
  -3  -4   6     3840.77     4052.40    157.40 o 
  -2  -4   6     3587.53     3783.27    187.16 o 
  -1  -4   6     7344.24     8070.85    324.49 o 
   0  -4   6    12624.30    13823.81    686.88 o 
   1  -4   6     3944.63     3938.72    198.58 o 
   2  -4   6     8878.24     9140.54    607.66 o 
   3  -4   6      208.58      194.88     21.14 o 
   4  -4   6     6144.30     7043.88    664.12 o 
   5  -4   6      236.04      272.83      9.43 o 
   6  -4   6     3871.43     3922.00    207.00 o 
   7  -4   6      766.02      841.78     38.75 o 
   8  -4   6      581.41      603.38     73.39 o 
 -11  -3   6      155.96      155.96     38.41 o 
 -10  -3   6      560.94      643.68     67.07 o 
  -9  -3   6       63.74       48.85     14.62 o 
  -8  -3   6     1917.61     1964.84    127.41 o 
  -7  -3   6      699.60      756.79     51.03 o 
  -6  -3   6     2925.25     2970.63    179.03 o 
  -5  -3   6     2191.88     2460.42    119.75 o 
  -4  -3   6     2613.12     2856.98    152.91 o 
  -3  -3   6    15075.73    17754.17   1033.28 o 
  -2  -3   6     4460.96     5609.51    246.68 o 
  -1  -3   6    23981.69    28309.48   2360.44 o 
   0  -3   6       39.84       57.36      3.38 o 
   1  -3   6    18563.21    20995.65   1484.37 o 
   2  -3   6     1568.83     1478.39     76.33 o 
   3  -3   6     6858.63     7248.06    365.83 o 
   4  -3   6     2018.75     2112.91     82.04 o 
   5  -3   6     1811.44     1907.93     83.51 o 
   6  -3   6     1492.48     1510.89     53.07 o 
   7  -3   6      274.06      269.85     20.29 o 
   8  -3   6      480.39      440.59     27.39 o 
   9  -3   6      106.19       80.69     37.96 o 
 -11  -2   6      673.59      723.36     76.98 o 
 -10  -2   6      390.97      359.25     43.35 o 
  -9  -2   6      643.07      668.37     73.00 o 
  -8  -2   6     2992.31     3192.41    213.50 o 
  -7  -2   6     1227.40     1180.07     76.32 o 
  -6  -2   6     7038.90     7906.16    546.15 o 
  -5  -2   6      695.88      703.56     19.76 o 
  -4  -2   6    15366.14    17943.03   1466.68 o 
  -3  -2   6     1463.64     1582.79     49.05 o 
  -2  -2   6    15446.93    17196.38   1154.54 o 
  -1  -2   6     2182.90     2003.07     69.79 o 
   0  -2   6    10943.28    11529.20    547.16 o 
   1  -2   6     3197.13     2779.27     75.49 o 
   2  -2   6     2402.75     2615.40     71.04 o 
   3  -2   6     5013.48     5241.87    178.97 o 
   4  -2   6       30.76       28.03      3.17 o 
   5  -2   6     1368.04     1300.85     46.27 o 
   6  -2   6      157.11      160.40     13.11 o 
   7  -2   6      249.14      252.42     28.13 o 
   8  -2   6      284.22      275.41     26.15 o 
   9  -2   6       40.30       34.89      6.63 o 
 -11  -1   6      737.95      759.67    124.35 o 
 -10  -1   6       72.87       71.09     19.98 o 
  -9  -1   6     2607.19     2694.41    192.01 o 
  -8  -1   6       22.17       17.62     13.70 o 
  -7  -1   6     4411.87     4565.08    286.19 o 
  -6  -1   6      362.13      316.07     25.39 o 
  -5  -1   6     8976.21     9958.58    630.98 o 
  -4  -1   6     4648.13     4766.97    233.81 o 
  -3  -1   6     4077.44     3887.24    177.67 o 
  -2  -1   6     7918.29     8841.57    537.94 o 
  -1  -1   6      181.18      165.32      6.28 o 
   0  -1   6    10188.90    10208.77    458.25 o 
   1  -1   6      957.49     1135.34     41.00 o 
   2  -1   6     3544.91     3273.28    110.78 o 
   3  -1   6     1012.86     1056.52     28.44 o 
   4  -1   6     1036.56      881.64     23.19 o 
   5  -1   6      386.24      296.66     10.91 o 
   6  -1   6      608.63      536.09     16.67 o 
   7  -1   6      590.77      584.26     30.31 o 
   8  -1   6      526.84      481.73     24.82 o 
   9  -1   6      326.43      286.28     36.18 o 
  10  -1   6      961.16      750.17     79.50 o 
 -11   0   6       14.16        3.28      9.10 o 
 -10   0   6     1145.11     1106.60    112.00 o 
  -9   0   6      797.03      837.89     86.17 o 
  -8   0   6     2294.87     2344.85    180.51 o 
  -7   0   6     2957.29     3108.71    200.68 o 
  -6   0   6     1778.50     1722.17     60.81 o 
  -5   0   6     2958.78     2910.32    119.27 o 
  -4   0   6     2178.19     2307.51     93.20 o 
  -3   0   6     1621.62     1225.10     47.57 o 
  -2   0   6      118.09      101.19      6.55 o 
  -1   0   6     7284.52     6703.72    302.21 o 
   0   0   6     4168.51     3751.32    136.91 o 
   1   0   6     1949.42     1747.03     78.71 o 
   2   0   6       83.36       91.41     20.41 o 
   3   0   6      742.97      703.85     29.18 o 
   4   0   6     4929.55     4369.64    158.50 o 
   5   0   6     3490.08     3452.03    110.81 o 
   6   0   6     1227.04     1179.56     36.93 o 
   7   0   6     3464.30     3269.71    138.16 o 
   8   0   6        3.07        5.11      5.81 o 
   9   0   6     1367.32     1160.25     55.54 o 
  10   0   6       24.26       21.44      8.93 o 
 -10   1   6      658.26      717.73     67.87 o 
  -9   1   6      212.32      218.61     30.13 o 
  -8   1   6     2218.82     2432.53    179.59 o 
  -7   1   6      182.83      212.51     24.36 o 
  -6   1   6      335.58      345.36     13.32 o 
  -5   1   6       14.00       21.14     14.59 o 
  -4   1   6     1084.58     1108.20     70.12 o 
  -3   1   6     1407.95     1069.32     43.34 o 
  -2   1   6        4.81       18.26     10.52 o 
  -1   1   6    11998.84    12288.83    885.28 o 
   0   1   6      124.07      112.84      6.68 o 
   1   1   6     5438.74     4863.60    456.63 o 
   2   1   6     4126.80     4292.00    164.34 o 
   3   1   6     1855.53     1747.59     73.55 o 
   4   1   6    11307.08    12259.11    833.78 o 
   5   1   6        3.47        2.51      2.25 o 
   6   1   6     2584.86     2502.65     94.14 o 
   7   1   6      315.87      276.19     18.11 o 
   8   1   6     2579.11     2234.28    108.99 o 
   9   1   6      756.73      703.27     68.26 o 
  10   1   6      824.10      673.86     66.25 o 
 -10   2   6       20.54       23.78     12.37 o 
  -9   2   6      753.58      771.01     63.89 o 
  -8   2   6      187.06      190.32     11.99 o 
  -7   2   6     1952.96     2016.16     78.80 o 
  -6   2   6      489.30      422.05     42.13 o 
  -5   2   6       58.57       92.75     16.23 o 
  -4   2   6     2610.61     2434.06    162.42 o 
  -3   2   6      842.45      677.78     31.41 o 
  -2   2   6     1557.19      967.43     99.74 o 
  -1   2   6     4171.50     3683.83    171.13 o 
   0   2   6     1685.07     1453.73     56.84 o 
   1   2   6    10565.86     9464.44   1544.92 o 
   2   2   6     1082.65     1182.81     44.29 o 
   3   2   6    11661.22    12368.61    714.24 o 
   4   2   6     3901.98     4084.40    164.88 o 
   5   2   6     8580.50     8290.89    414.41 o 
   6   2   6     4801.59     4468.64    239.08 o 
   7   2   6     1930.45     1694.29    107.34 o 
   8   2   6     3575.51     3242.68    163.63 o 
   9   2   6      268.64      229.17     14.00 o 
  10   2   6     1455.31     1156.36    138.75 o 
  11   2   6       30.76       40.79     14.59 o 
 -10   3   6      117.60      114.69     27.92 o 
  -9   3   6      254.11      266.36     37.67 o 
  -8   3   6       71.25       58.40      7.27 o 
  -7   3   6     1249.26     1232.51    164.35 o 
  -6   3   6      289.49      278.24     34.84 o 
  -5   3   6       15.77       11.02      7.89 o 
  -4   3   6     5179.72     5404.92    333.13 o 
  -3   3   6      915.83      821.28     55.62 o 
  -2   3   6     4523.23     3396.47    336.23 o 
  -1   3   6      524.86      485.05     36.92 o 
   0   3   6    16713.48    14089.99   1697.07 o 
   1   3   6    10127.80     9410.71   1566.13 o 
   2   3   6    12448.73    13585.32    973.77 o 
   3   3   6    15693.47    18982.29   1596.62 o 
   4   3   6     1897.74     2046.91     91.53 o 
   5   3   6    12347.97    12842.34    778.01 o 
   6   3   6        9.99       14.55      5.30 o 
   7   3   6     5127.38     4606.68    388.34 o 
   8   3   6      698.84      615.16     37.05 o 
   9   3   6     1260.52     1168.38     63.29 o 
  10   3   6      513.30      417.72     31.44 o 
  11   3   6      409.62      298.93     43.32 o 
  -9   4   6       65.21       73.80     16.53 o 
  -8   4   6      130.49      142.69     12.65 o 
  -7   4   6     1537.33     1530.85    136.52 o 
  -6   4   6      101.26      126.99     40.94 o 
  -5   4   6     2067.09     1968.68    149.17 o 
  -4   4   6     3103.37     3118.72    179.34 o 
  -3   4   6     4187.83     3473.50    172.03 o 
  -2   4   6     7522.63     5758.19    557.45 o 
  -1   4   6     2368.97     1982.93     86.98 o 
   0   4   6    16564.52    13073.87   1857.62 o 
   1   4   6       35.73       27.02      9.69 o 
   2   4   6    14691.36    15285.86   1162.51 o 
   3   4   6      217.45      266.36     19.39 o 
   4   4   6    10832.60    12072.94    883.14 o 
   5   4   6     1790.13     1795.58     80.17 o 
   6   4   6     3780.37     3678.09    154.06 o 
   7   4   6     2306.12     2171.85    120.37 o 
   8   4   6      583.76      562.97     36.68 o 
   9   4   6      620.38      546.99     58.10 o 
  10   4   6        4.98        8.91      3.90 o 
  11   4   6      480.09      419.24     41.26 o 
  -9   5   6        4.04        8.34     10.45 o 
  -8   5   6      637.47      655.25     42.24 o 
  -7   5   6      960.30      874.03     88.58 o 
  -6   5   6     2723.60     2495.99    210.06 o 
  -5   5   6     1759.79     1564.94    121.93 o 
  -4   5   6      162.61      110.78     17.34 o 
  -3   5   6     8866.21     7517.27    475.44 o 
  -2   5   6      176.48      171.84     20.69 o 
  -1   5   6    10627.04     7911.98    482.57 o 
   0   5   6      550.59      435.34     78.23 o 
   1   5   6    11209.40     9883.61   1500.11 o 
   2   5   6     6273.63     6349.32    367.60 o 
   3   5   6     6092.69     6954.87    426.72 o 
   4   5   6     3231.75     3192.38    152.75 o 
   5   5   6      386.26      454.22     26.32 o 
   6   5   6     2151.60     2092.11     84.59 o 
   7   5   6       13.81       16.16      5.75 o 
   8   5   6     1290.85     1183.64    113.91 o 
   9   5   6       20.65       17.87      4.85 o 
  10   5   6       61.90       64.57     10.83 o 
  11   5   6      378.80      316.55     40.24 o 
  -9   6   6      143.98      143.41     27.48 o 
  -8   6   6      759.64      819.77    116.05 o 
  -7   6   6      165.70      155.12     28.73 o 
  -6   6   6     2549.64     2128.12    180.14 o 
  -5   6   6        9.27       12.21     10.12 o 
  -4   6   6     3958.48     3474.10    303.25 o 
  -3   6   6     2471.24     2050.28    115.31 o 
  -2   6   6     4714.54     3318.43    303.18 o 
  -1   6   6     2315.72     1639.63    167.41 o 
   0   6   6     3764.63     3105.46    260.38 o 
   1   6   6     4783.52     4353.27    445.95 o 
   2   6   6     2543.36     3013.10    241.25 o 
   3   6   6     5502.30     5875.00    329.95 o 
   4   6   6      399.70      339.39     26.10 o 
   5   6   6     1740.19     1662.81     79.40 o 
   6   6   6     1922.02     2028.15    121.46 o 
   7   6   6     1175.55     1164.79     51.96 o 
   8   6   6      280.07      294.58     19.02 o 
   9   6   6       29.17       20.91      6.93 o 
  10   6   6      145.48      140.73     21.43 o 
  11   6   6      302.97      224.04     23.72 o 
  -8   7   6       41.50       16.46     21.59 o 
  -7   7   6     1175.05      958.74     97.81 o 
  -6   7   6      357.57      340.92     44.36 o 
  -5   7   6     1720.46     1413.99    174.48 o 
  -4   7   6     3252.49     2937.13    208.50 o 
  -3   7   6      940.53      770.47     49.61 o 
  -2   7   6     3517.18     2269.25    217.80 o 
  -1   7   6        6.77        4.41      4.71 o 
   0   7   6     5469.96     4516.09    241.64 o 
   1   7   6      288.26      253.78     17.37 o 
   2   7   6     5693.08     6032.62    487.41 o 
   3   7   6       86.41       67.67      9.72 o 
   4   7   6      853.65      867.79     46.01 o 
   5   7   6     1253.44     1277.79     78.08 o 
   6   7   6      110.20      129.01     16.60 o 
   7   7   6     1140.40     1221.49     72.06 o 
   8   7   6       51.88       67.03     10.61 o 
   9   7   6       10.09        1.84      3.68 o 
  10   7   6      505.24      432.98     78.76 o 
  11   7   6        0.27        3.72      5.27 o 
  -7   8   6      676.52      599.95     67.14 o 
  -6   8   6      304.25      266.03     38.11 o 
  -5   8   6     1495.76     1204.82    146.64 o 
  -4   8   6      149.19      162.45     16.64 o 
  -3   8   6     3999.39     3158.50    184.49 o 
  -2   8   6      347.42      246.60     17.49 o 
  -1   8   6     1560.88     1124.98     53.16 o 
   0   8   6     1223.84     1062.59     52.86 o 
   1   8   6      246.29      189.05     18.39 o 
   2   8   6       30.05       32.46      7.12 o 
   3   8   6       20.44       27.41      6.93 o 
   4   8   6     2802.18     2882.61    161.53 o 
   5   8   6     1322.17     1285.80     69.82 o 
   6   8   6      422.21      441.37     32.30 o 
   7   8   6     2019.95     2079.78    140.10 o 
   8   8   6       69.59       72.07     14.74 o 
   9   8   6     1237.17     1175.69     72.38 o 
  10   8   6      449.89      328.05     44.44 o 
  11   8   6      360.95      315.44     56.99 o 
  -7   9   6       32.37       31.71     14.44 o 
  -6   9   6      472.91      387.22     44.66 o 
  -5   9   6       62.72       61.63     25.01 o 
  -4   9   6      453.12      418.61     28.43 o 
  -3   9   6      634.86      524.45     30.79 o 
  -2   9   6        3.02        1.13      3.31 o 
  -1   9   6     1451.46     1183.56    125.87 o 
   0   9   6      140.28      151.04     19.35 o 
   1   9   6     1791.63     1782.78    102.21 o 
   2   9   6     1796.26     1788.76     91.58 o 
   3   9   6       13.14       20.34      8.89 o 
   4   9   6     4619.41     5017.48    396.67 o 
   5   9   6       27.20       17.78      7.82 o 
   6   9   6      656.24      646.49     43.60 o 
   7   9   6     1269.91     1278.20     81.85 o 
   8   9   6      719.74      774.93     71.91 o 
   9   9   6     1154.76     1089.70     85.47 o 
  10   9   6       91.20      102.12     14.18 o 
  11   9   6      317.78      278.99     33.69 o 
  -6  10   6      403.63      335.86     39.30 o 
  -5  10   6       15.38        7.15     12.06 o 
  -4  10   6      160.00      166.90     19.32 o 
  -3  10   6      141.55      118.78     12.26 o 
  -2  10   6      184.70      160.33     14.94 o 
  -1  10   6     1407.06     1201.73    190.85 o 
   0  10   6       77.14       76.94     10.58 o 
   1  10   6     2186.52     2161.95    117.43 o 
   2  10   6     1869.45     2067.84    131.37 o 
   3  10   6      516.75      558.62     37.19 o 
   4  10   6     2772.63     3106.52    179.80 o 
   5  10   6     1408.39     1542.16    111.17 o 
   6  10   6     1166.43     1180.29     73.61 o 
   7  10   6      219.04      235.29     32.53 o 
   8  10   6     1570.88     1577.81    110.83 o 
   9  10   6        4.77        2.94      9.51 o 
  10  10   6      812.89      771.69     51.35 o 
  11  10   6       28.03       18.22      6.99 o 
  -5  11   6       50.62       28.43     14.74 o 
  -4  11   6      198.85      152.94     36.77 o 
  -3  11   6      329.25      280.68     28.51 o 
  -2  11   6      752.82      604.17     50.19 o 
  -1  11   6      934.98      647.45     84.26 o 
   0  11   6      943.47      828.71    198.67 o 
   1  11   6     1309.66     1421.66    159.67 o 
   2  11   6      682.18      800.87     53.27 o 
   3  11   6     1583.96     1821.29    105.12 o 
   4  11   6       28.48       31.43     12.71 o 
   5  11   6     3255.48     3731.98    275.06 o 
   6  11   6        1.75       -4.87      7.15 o 
   7  11   6     1699.75     1843.26    123.15 o 
   8  11   6      196.58      195.62     36.77 o 
   9  11   6      565.96      588.94     66.40 o 
  10  11   6      374.69      365.10     46.29 o 
  -4  12   6      108.36       97.07     68.48 o 
  -3  12   6      144.29      139.84     16.13 o 
  -2  12   6     1210.78     1035.73     63.71 o 
  -1  12   6      244.62      215.63     21.34 o 
   0  12   6     1565.79     1365.66    138.97 o 
   1  12   6        0.05       10.74      7.80 o 
   2  12   6     1716.27     2045.97    346.87 o 
   3  12   6      436.38      503.61     53.38 o 
   4  12   6     1572.02     1967.33    147.51 o 
   5  12   6      645.39      795.16     72.24 o 
   6  12   6      729.06      786.24     72.58 o 
   7  12   6      492.60      568.66     51.29 o 
   8  12   6       95.13       97.56     19.87 o 
   9  12   6      392.48      441.45     56.16 o 
  10  12   6        8.41        0.15      6.61 o 
  -3  13   6      544.27      555.62     33.94 o 
  -2  13   6       26.48       13.49     11.61 o 
  -1  13   6      955.22      874.22     60.59 o 
   0  13   6      155.42      150.35     16.45 o 
   1  13   6      579.04      591.20     49.35 o 
   2  13   6      938.55      888.07     54.86 o 
   3  13   6      163.92      169.78     23.79 o 
   4  13   6      933.07     1272.99    146.19 o 
   5  13   6       27.47       41.98     13.05 o 
   6  13   6      342.37      442.68     44.50 o 
   7  13   6        0.56       -1.99     14.29 o 
   8  13   6      170.71      169.95     32.56 o 
   9  13   6        7.78       16.87     11.27 o 
  -1  14   6      244.16      257.94     20.28 o 
   0  14   6       37.52       35.28      8.97 o 
   1  14   6      406.05      373.41     32.31 o 
   2  14   6        3.13        9.95     10.13 o 
   3  14   6      585.62      620.74     56.64 o 
   4  14   6        3.70        5.13      8.58 o 
   5  14   6      154.29      246.15     39.32 o 
   6  14   6       29.86       49.13     15.58 o 
   7  14   6       46.38       46.04     16.17 o 
   8  14   6       73.25       85.42     21.79 o 
   1  15   6       54.03       51.02     15.66 o 
   2  15   6      194.41      196.07     19.88 o 
   3  15   6       68.38       91.24     14.70 o 
   4  15   6       48.69       62.50     19.43 o 
   5  15   6      175.21      230.98     29.92 o 
   6  15   6       13.00        6.72     13.32 o 
  -6 -11   7       41.50       35.40      9.80 o 
  -5 -11   7      444.97      400.88     58.26 o 
  -4 -11   7      619.90      683.17     79.20 o 
  -3 -11   7      156.49      225.99     41.68 o 
  -2 -11   7     1558.83     1626.72    171.35 o 
  -1 -11   7       11.98       13.85     15.04 o 
   0 -11   7     1165.95     1283.43    150.06 o 
   1 -11   7      122.17       73.25     49.43 o 
  -8 -10   7      116.02      105.86     27.00 o 
  -7 -10   7      561.71      559.26     33.31 o 
  -6 -10   7       89.59      108.40     23.00 o 
  -5 -10   7      992.61     1012.92     83.41 o 
  -4 -10   7       67.36       60.19      5.39 o 
  -3 -10   7     1758.41     1942.18    180.28 o 
  -2 -10   7      266.07      329.75     50.17 o 
  -1 -10   7     1479.29     1553.93    158.25 o 
   0 -10   7     1174.11     1209.44    131.60 o 
   1 -10   7      530.72      563.48    126.84 o 
   2 -10   7     1307.04     1420.83    170.31 o 
  -8  -9   7      960.35      932.98     84.26 o 
  -7  -9   7       47.84       49.54      7.92 o 
  -6  -9   7     1347.70     1398.29    113.07 o 
  -5  -9   7      479.28      504.37     50.60 o 
  -4  -9   7     1169.50     1071.51    123.29 o 
  -3  -9   7     1727.55     1719.41    194.80 o 
  -2  -9   7      949.05      824.34     82.79 o 
  -1  -9   7     2545.05     2807.28    258.59 o 
   0  -9   7       13.00       13.85     13.10 o 
   1  -9   7     2945.99     3129.59    411.33 o 
   2  -9   7       86.23       81.88     28.43 o 
   3  -9   7     1137.26     1273.15    146.34 o 
   4  -9   7      339.91      342.85    103.76 o 
  -9  -8   7      682.31      686.88     92.36 o 
  -8  -8   7      556.10      567.60     54.89 o 
  -7  -8   7      461.78      518.08     36.40 o 
  -6  -8   7     1988.93     1977.12    151.39 o 
  -5  -8   7      542.81      535.95     45.48 o 
  -4  -8   7     3284.99     3417.28    251.22 o 
  -3  -8   7        1.78        2.42      2.30 o 
  -2  -8   7     4877.07     4792.29    409.61 o 
  -1  -8   7      388.51      395.70     47.64 o 
   0  -8   7     1427.90     1540.08    198.15 o 
   1  -8   7     1010.56     1055.50    166.59 o 
   2  -8   7      760.87      879.83     97.21 o 
   3  -8   7      607.15      759.25     92.00 o 
   5  -8   7      505.75      634.05     90.07 o 
 -10  -7   7      344.20      343.03     42.91 o 
  -9  -7   7     1210.63     1140.07    103.37 o 
  -8  -7   7        3.48        1.08      9.58 o 
  -7  -7   7     2598.49     2710.07    140.54 o 
  -6  -7   7      185.70      204.89     17.71 o 
  -5  -7   7     4959.61     5138.36    375.90 o 
  -4  -7   7      271.64      274.75     28.61 o 
  -3  -7   7     1064.98     1150.81     97.79 o 
  -2  -7   7     1711.55     1800.92    118.11 o 
  -1  -7   7      916.51      958.14    125.35 o 
   0  -7   7     1159.89     1327.19    110.76 o 
   1  -7   7      180.37      162.57     28.73 o 
   2  -7   7     1793.95     1875.49    166.44 o 
   3  -7   7       36.72       47.94     18.91 o 
   4  -7   7      184.90      199.19     39.45 o 
   5  -7   7      394.97      518.97     71.46 o 
   6  -7   7       82.37       93.19     53.00 o 
 -10  -6   7      968.10      933.12     86.53 o 
  -9  -6   7      182.92      213.00     29.94 o 
  -8  -6   7     2117.04     1883.37    140.98 o 
  -7  -6   7      918.70      906.04     94.98 o 
  -6  -6   7     1248.03     1414.88    120.32 o 
  -5  -6   7     2760.70     2947.52    171.52 o 
  -4  -6   7     2569.98     2786.36    133.96 o 
  -3  -6   7      648.92      572.19     38.86 o 
  -2  -6   7      458.27      489.39     38.10 o 
  -1  -6   7     3762.98     3760.36    151.62 o 
   0  -6   7      973.33      905.74     72.20 o 
   1  -6   7      300.22      342.41     38.11 o 
   2  -6   7      778.29      748.68     69.82 o 
   3  -6   7      132.96      121.18     44.66 o 
   4  -6   7      282.67      332.58     48.09 o 
   5  -6   7      569.15      613.50     75.33 o 
   6  -6   7      359.69      414.31     62.38 o 
   7  -6   7      531.39      553.80    128.33 o 
 -10  -5   7      284.00      308.10     50.48 o 
  -9  -5   7      607.68      617.81     57.83 o 
  -8  -5   7     1512.50     1552.77    106.10 o 
  -7  -5   7      596.80      558.64     49.59 o 
  -6  -5   7      792.82      828.85     32.79 o 
  -5  -5   7       66.01       64.12      7.28 o 
  -4  -5   7     3103.33     3162.91    174.19 o 
  -3  -5   7       22.86       21.99      3.20 o 
  -2  -5   7       12.30       13.55      3.45 o 
  -1  -5   7     2207.56     2027.42     63.90 o 
   0  -5   7       30.79       28.29     16.97 o 
   1  -5   7     2734.66     2650.37    248.62 o 
   2  -5   7      454.33      540.55     80.84 o 
   3  -5   7      389.34      341.21     41.54 o 
   4  -5   7     3477.31     3696.34    328.71 o 
   5  -5   7        5.92       -4.02      9.83 o 
   6  -5   7     2366.58     2553.45    250.70 o 
   7  -5   7        2.32       -3.42     10.42 o 
 -10  -4   7        0.17        2.74      9.71 o 
  -9  -4   7      773.81      834.11     81.94 o 
  -8  -4   7       83.32       74.87     15.31 o 
  -7  -4   7     1105.42     1131.43     81.93 o 
  -6  -4   7      966.48     1010.49     54.90 o 
  -5  -4   7      143.50      161.09     14.98 o 
  -4  -4   7     2089.93     2108.38     86.03 o 
  -3  -4   7      234.13      255.77     10.16 o 
  -2  -4   7       45.98       25.07      3.13 o 
  -1  -4   7     2312.91     2288.04     65.90 o 
   0  -4   7     1612.28     1494.38     52.04 o 
   1  -4   7     3141.29     3058.14    149.78 o 
   2  -4   7      135.64      125.48     16.85 o 
   3  -4   7     6118.44     6020.46    373.71 o 
   4  -4   7     1063.99     1126.24     67.77 o 
   5  -4   7     4858.05     5215.88    504.53 o 
   6  -4   7     1206.58     1303.67    199.04 o 
   7  -4   7     1025.79     1038.83    112.10 o 
   8  -4   7     1234.32     1280.75    138.15 o 
 -10  -3   7      213.79      184.31     36.45 o 
  -9  -3   7      111.94      160.44     24.78 o 
  -8  -3   7        7.19        9.66      9.28 o 
  -7  -3   7     1024.69      979.66     73.92 o 
  -6  -3   7       74.68       85.24     14.85 o 
  -5  -3   7     2265.90     2277.63    111.27 o 
  -4  -3   7     2461.17     2483.50     96.54 o 
  -3  -3   7       10.66       10.14      2.61 o 
  -2  -3   7    12957.62    13867.31    846.51 o 
  -1  -3   7      238.98      218.63     11.37 o 
   0  -3   7     9580.84     9334.41    470.28 o 
   1  -3   7     1270.91     1238.23     35.44 o 
   2  -3   7     5181.94     5052.69    170.38 o 
   3  -3   7     6537.22     7334.70    667.46 o 
   4  -3   7     1863.26     2008.47    109.45 o 
   5  -3   7     6148.44     6187.62    312.92 o 
   6  -3   7      561.54      542.89     20.40 o 
   7  -3   7     2777.60     2574.25    111.79 o 
   8  -3   7       17.02       23.67     14.59 o 
   9  -3   7     1098.35     1022.30    105.40 o 
 -10  -2   7      283.42      315.59     51.44 o 
  -9  -2   7      276.32      275.63     33.82 o 
  -8  -2   7       20.67       34.80     11.72 o 
  -7  -2   7     2617.37     2568.71    154.39 o 
  -6  -2   7       59.72       36.34     10.64 o 
  -5  -2   7     3277.91     3102.00    112.25 o 
  -4  -2   7      462.24      504.87     25.31 o 
  -3  -2   7     6929.32     6896.11    627.35 o 
  -2  -2   7     5542.94     5838.59    259.10 o 
  -1  -2   7    10276.12    11051.35    639.97 o 
   0  -2   7     8749.25     8588.83    359.85 o 
   1  -2   7     1135.87     1047.24     40.63 o 
   2  -2   7    14275.71    15927.61    980.08 o 
   3  -2   7      832.64      831.52     22.93 o 
   4  -2   7     7894.50     8134.33    351.09 o 
   5  -2   7      406.49      413.04     16.43 o 
   6  -2   7     4150.98     4013.50    180.19 o 
   7  -2   7      294.13      326.93     15.23 o 
   8  -2   7      601.12      536.73     48.68 o 
   9  -2   7      664.06      513.49     64.94 o 
 -10  -1   7      398.24      345.96     52.78 o 
  -9  -1   7      133.31      131.79     30.18 o 
  -8  -1   7     2518.25     2499.73    191.40 o 
  -7  -1   7     1296.86     1323.10    126.06 o 
  -6  -1   7     2845.46     2638.98     99.53 o 
  -5  -1   7     1774.40     1769.49     72.45 o 
  -4  -1   7     3265.05     3229.52    276.16 o 
  -3  -1   7     9011.25     9789.45    646.88 o 
  -2  -1   7     1401.92     1332.98     69.67 o 
  -1  -1   7    13155.54    12858.84    646.33 o 
   0  -1   7       10.56       18.52      5.02 o 
   1  -1   7     9167.50     7746.75    462.56 o 
   2  -1   7      298.43      262.46     12.57 o 
   3  -1   7    10937.42    11869.11    651.81 o 
   4  -1   7     1070.35     1105.03     33.08 o 
   5  -1   7      768.14      801.99     24.01 o 
   6  -1   7     5904.16     5581.43    237.32 o 
   7  -1   7      377.13      323.98     19.40 o 
   8  -1   7      590.78      514.61     29.25 o 
   9  -1   7       37.53       33.05      7.74 o 
 -10   0   7       89.99      110.25     24.47 o 
  -9   0   7      584.45      600.24     70.02 o 
  -8   0   7     2019.65     2104.08    144.91 o 
  -7   0   7      716.28      674.40     51.30 o 
  -6   0   7     4193.16     3987.08    326.10 o 
  -5   0   7      779.02      839.60     31.43 o 
  -4   0   7     7975.38     8094.87    640.07 o 
  -3   0   7        5.28        7.92      2.83 o 
  -2   0   7    12492.41    12175.75    759.21 o 
  -1   0   7     4889.03     4634.74    216.49 o 
   0   0   7     7940.89     8044.35    399.08 o 
   1   0   7     4320.37     3483.02    348.82 o 
   2   0   7     2690.39     2932.98    110.43 o 
   3   0   7     5990.61     6007.89    233.73 o 
   4   0   7      284.28      271.06     10.49 o 
   5   0   7      521.20      450.80     14.05 o 
   6   0   7     1455.97     1323.60     47.62 o 
   7   0   7      841.22      768.75     31.49 o 
   8   0   7      363.35      313.79     23.20 o 
   9   0   7        7.68       16.60     15.41 o 
  10   0   7      633.71      583.28     70.42 o 
 -10   1   7       92.63       99.06     23.46 o 
  -9   1   7     1782.00     1843.76    162.68 o 
  -8   1   7       27.41       19.35     12.69 o 
  -7   1   7     4300.53     3765.47    446.84 o 
  -6   1   7      186.11      208.27     16.90 o 
  -5   1   7     4682.30     5130.21    385.80 o 
  -4   1   7     2154.40     2230.67     93.97 o 
  -3   1   7     3485.59     3538.74    235.72 o 
  -2   1   7     5877.04     5492.01    559.72 o 
  -1   1   7     3020.88     3062.45    136.60 o 
   0   1   7     9775.76    10533.75    579.69 o 
   1   1   7      101.12      110.35     11.85 o 
   2   1   7      276.12      160.98      9.34 o 
   3   1   7      790.03      712.07     24.37 o 
   4   1   7     2384.90     2277.96     79.85 o 
   5   1   7      820.19      745.57     48.24 o 
   6   1   7      155.84      162.22     14.54 o 
   7   1   7     4657.49     4348.38    243.60 o 
   8   1   7      572.76      488.42     32.94 o 
   9   1   7      275.66      239.88     20.97 o 
  10   1   7      513.79      456.17     28.81 o 
 -10   2   7      667.77      658.32     76.89 o 
  -9   2   7      316.84      304.78     37.94 o 
  -8   2   7     2801.74     2774.43    188.63 o 
  -7   2   7     3166.60     3217.27    299.38 o 
  -6   2   7      810.30      783.96    111.80 o 
  -5   2   7     2115.24     2128.42    160.48 o 
  -4   2   7      529.83      500.06     43.17 o 
  -3   2   7     4186.11     3772.58    388.48 o 
  -2   2   7     3341.38     3733.24    480.34 o 
  -1   2   7     9999.86    10372.10    721.49 o 
   0   2   7     1575.31     1316.94     62.26 o 
   1   2   7     1829.87     1908.92    120.21 o 
   2   2   7     2085.82     1673.25     60.13 o 
   3   2   7       32.63       44.46      5.54 o 
   4   2   7     4295.50     4301.60    172.59 o 
   5   2   7     1628.01     1599.32     65.28 o 
   6   2   7      582.04      526.47     27.15 o 
   7   2   7     4023.19     3645.70    282.20 o 
   8   2   7       20.02       16.41      5.08 o 
   9   2   7     2032.22     1756.15    125.40 o 
  10   2   7       60.98       37.04     12.81 o 
 -10   3   7      371.10      348.18     51.84 o 
  -9   3   7      342.86      300.73     43.57 o 
  -8   3   7     1509.23     1197.10    368.76 o 
  -7   3   7      188.69      162.87     32.60 o 
  -6   3   7     2481.97     2439.71    205.59 o 
  -5   3   7       44.01       15.04     16.82 o 
  -4   3   7     2440.45     2193.42    110.89 o 
  -3   3   7     2025.25     1780.94    110.61 o 
  -2   3   7     2105.31     2021.33    167.56 o 
  -1   3   7     3429.14     3103.66    146.13 o 
   0   3   7        3.97       15.20      4.63 o 
   1   3   7    14582.65    13061.76   2894.44 o 
   2   3   7     6482.68     6938.37    389.14 o 
   3   3   7      725.39      660.07     28.31 o 
   4   3   7     7358.78     7982.07    414.61 o 
   5   3   7      310.04      374.21     28.06 o 
   6   3   7     3395.13     3148.95    157.65 o 
   7   3   7      273.30      268.84     21.90 o 
   8   3   7     2097.01     1723.18    185.52 o 
   9   3   7     1304.14     1100.04     75.54 o 
  10   3   7      408.64      393.03     32.35 o 
  11   3   7      883.16      655.43    122.30 o 
  -9   4   7      503.36      527.70     59.73 o 
  -8   4   7       15.95       38.72      9.83 o 
  -7   4   7     1498.03     1427.98    136.66 o 
  -6   4   7     3932.18     3837.47    347.47 o 
  -5   4   7      665.31      660.40     61.63 o 
  -4   4   7     4200.28     3695.49    220.83 o 
  -3   4   7      688.78      540.83     55.68 o 
  -2   4   7      551.14      387.52     22.96 o 
  -1   4   7     2290.45     1935.26    117.51 o 
   0   4   7     1211.51     1042.38     74.36 o 
   1   4   7     6591.83     5505.79    876.48 o 
   2   4   7       55.34       72.48      8.73 o 
   3   4   7     4504.50     4663.78    259.86 o 
   4   4   7     5504.45     6400.50    305.85 o 
   5   4   7     1483.72     1477.11     58.26 o 
   6   4   7     4442.97     4669.87    214.11 o 
   7   4   7      860.77      856.82     42.31 o 
   8   4   7     2920.80     2545.70    286.86 o 
   9   4   7       95.63       93.18     10.34 o 
  10   4   7     1310.52     1138.94     87.43 o 
  11   4   7       15.29       18.37      5.06 o 
  -9   5   7      281.50      306.31     35.78 o 
  -8   5   7       51.30       41.89      9.04 o 
  -7   5   7      348.67      306.83     72.05 o 
  -6   5   7      610.46      512.57     57.17 o 
  -5   5   7     1964.05     1697.74    138.90 o 
  -4   5   7     1882.14     1686.08     89.55 o 
  -3   5   7      133.98      145.34     22.55 o 
  -2   5   7     3490.14     2695.46    152.97 o 
  -1   5   7     2237.02     2194.93    103.76 o 
   0   5   7     4763.97     3449.92    614.77 o 
   1   5   7     2094.24     1696.43    280.77 o 
   2   5   7     2937.61     2604.59    193.24 o 
   3   5   7     7950.67     8401.18    561.49 o 
   4   5   7      608.53      561.01     32.53 o 
   5   5   7     8226.89     8746.93    615.67 o 
   6   5   7       12.60       13.03      5.96 o 
   7   5   7     4904.68     4809.75    235.94 o 
   8   5   7      137.57      166.98     17.19 o 
   9   5   7     1476.18     1226.91    175.61 o 
  10   5   7      301.59      243.10     29.06 o 
  11   5   7      283.62      218.27     36.80 o 
  -8   6   7       87.23       97.95     14.56 o 
  -7   6   7      513.13      443.19     53.15 o 
  -6   6   7       18.27       18.76     19.50 o 
  -5   6   7     2407.14     2139.89    185.49 o 
  -4   6   7      434.87      363.48     31.62 o 
  -3   6   7     1881.98     1509.35     91.78 o 
  -2   6   7     7374.05     5741.24    689.28 o 
  -1   6   7      567.83      339.36     40.12 o 
   0   6   7     9253.71     7022.69   1191.27 o 
   1   6   7      932.44      773.48     81.28 o 
   2   6   7     9677.92     9021.31    802.27 o 
   3   6   7      172.32      196.71     17.24 o 
   4   6   7     8984.08     9748.17    710.33 o 
   5   6   7     1624.71     1705.61     89.79 o 
   6   6   7     2966.60     3275.47    184.65 o 
   7   6   7     1646.46     1740.32    104.05 o 
   8   6   7     1428.56     1389.03     71.51 o 
   9   6   7      444.65      475.30     40.47 o 
  10   6   7       71.03       51.00      8.19 o 
  11   6   7      372.70      341.76     36.93 o 
  -8   7   7      379.97      314.86     51.36 o 
  -7   7   7      294.87      215.12     37.81 o 
  -6   7   7      427.29      324.24     44.96 o 
  -5   7   7     1619.67     1502.41    133.46 o 
  -4   7   7      959.54      805.79     50.28 o 
  -3   7   7     5780.74     4680.58    370.77 o 
  -2   7   7        1.46        0.81      4.91 o 
  -1   7   7     9848.79     7825.41    819.54 o 
   0   7   7      135.68      125.78     24.86 o 
   1   7   7     5896.83     5193.59    478.55 o 
   2   7   7      841.57      907.76     77.64 o 
   3   7   7     4372.35     4461.17    245.41 o 
   4   7   7     3130.97     3314.81    204.78 o 
   5   7   7      915.86      978.81     70.03 o 
   6   7   7     3142.43     3236.56    212.99 o 
   7   7   7        6.64        5.38      6.33 o 
   8   7   7     1329.74     1415.79     78.14 o 
   9   7   7       25.30       28.43      7.44 o 
  10   7   7      220.64      207.16     32.09 o 
  11   7   7      332.17      275.08     39.38 o 
  -7   8   7       30.98       43.77     18.46 o 
  -6   8   7     1240.52     1072.92    107.04 o 
  -5   8   7        3.18        8.36      6.40 o 
  -4   8   7     3181.52     2806.72    164.65 o 
  -3   8   7      370.88      318.37     29.94 o 
  -2   8   7     4192.97     2846.78    224.65 o 
  -1   8   7     2760.00     2167.08    184.23 o 
   0   8   7     3790.98     3275.48    202.91 o 
   1   8   7     2090.26     1781.39    195.69 o 
   2   8   7     1454.52     1593.03    177.08 o 
   3   8   7     3498.94     3487.50    188.22 o 
   4   8   7      158.07      166.60     24.70 o 
   5   8   7     3072.97     3074.23    193.53 o 
   6   8   7      614.44      636.22     44.69 o 
   7   8   7      185.48      230.30     30.07 o 
   8   8   7      698.50      758.19     56.74 o 
   9   8   7       93.05       68.03     12.72 o 
  10   8   7      140.46      153.27     19.95 o 
  11   8   7      107.52       80.46     14.14 o 
  -7   9   7      838.06      668.29     79.05 o 
  -6   9   7      192.71      147.23     28.88 o 
  -5   9   7     1273.64     1024.54    133.39 o 
  -4   9   7     1002.13      916.54     72.58 o 
  -3   9   7     1378.57     1099.07     71.16 o 
  -2   9   7     2671.42     1852.76    123.49 o 
  -1   9   7       16.99       17.15      6.82 o 
   0   9   7     3852.42     3315.71    203.16 o 
   1   9   7     1592.55     1535.19     82.90 o 
   2   9   7      429.00      405.17     51.73 o 
   3   9   7      184.60      166.90     21.81 o 
   4   9   7       23.70       20.59     13.66 o 
   5   9   7     1273.27     1334.22     77.32 o 
   6   9   7       21.71       25.82     10.61 o 
   7   9   7      384.66      433.18     44.73 o 
   8   9   7      608.69      613.37     61.53 o 
   9   9   7       14.89       29.55      8.98 o 
  10   9   7      501.53      440.08     45.01 o 
  11   9   7       20.58       20.00      7.00 o 
  -6  10   7       84.74       51.66     16.52 o 
  -5  10   7      688.50      602.04     93.04 o 
  -4  10   7       13.95       15.37      6.85 o 
  -3  10   7     1599.88     1194.68     64.24 o 
  -2  10   7      323.12      236.58     23.27 o 
  -1  10   7      552.05      442.08     47.21 o 
   0  10   7     1135.09      971.10     54.08 o 
   1  10   7        9.64        8.32      6.19 o 
   2  10   7      289.08      309.11     26.43 o 
   3  10   7        2.18        9.39      7.90 o 
   4  10   7      118.82      145.38     18.10 o 
   5  10   7     1678.69     1769.73    177.60 o 
   6  10   7       58.17       78.28     17.05 o 
   7  10   7      692.22      659.64     50.91 o 
   8  10   7       45.48       42.96     23.16 o 
   9  10   7      670.99      750.25     80.85 o 
  10  10   7      329.57      276.19     35.98 o 
  -5  11   7      106.95       90.22     28.73 o 
  -4  11   7       69.65       68.12     13.85 o 
  -3  11   7       80.45       71.53     12.55 o 
  -2  11   7       10.21        6.40      6.00 o 
  -1  11   7      336.73      304.28     51.44 o 
   0  11   7        6.58        8.10      5.67 o 
   1  11   7      558.82      592.87     48.64 o 
   2  11   7     1293.54     1345.83     98.03 o 
   3  11   7        4.32        5.65      6.40 o 
   4  11   7      491.82      541.86     49.66 o 
   5  11   7      341.73      353.21     34.94 o 
   6  11   7      827.23      906.23     77.58 o 
   7  11   7      102.49      117.32     20.34 o 
   8  11   7      477.81      517.38     61.77 o 
   9  11   7      519.55      501.31     86.17 o 
  10  11   7       96.16       85.98     40.23 o 
  -4  12   7      172.79      175.55     40.42 o 
  -3  12   7       57.83       47.66     11.14 o 
  -2  12   7      138.32      131.71     13.92 o 
  -1  12   7      473.38      402.61     45.63 o 
   0  12   7      134.58      123.57     16.14 o 
   1  12   7      286.33      286.51     24.28 o 
   2  12   7      449.47      534.39     54.33 o 
   3  12   7      672.94      864.64     65.77 o 
   4  12   7      680.50      828.04     64.91 o 
   5  12   7      223.29      318.13     34.99 o 
   6  12   7      744.73      934.15     73.78 o 
   7  12   7       40.27       73.20     22.64 o 
   8  12   7      739.07      844.26    115.52 o 
   9  12   7        1.01        2.27      7.71 o 
  -3  13   7       14.55        3.24      7.74 o 
  -2  13   7      388.05      350.14     26.11 o 
  -1  13   7      122.16       98.77     15.05 o 
   0  13   7      439.89      401.73     35.89 o 
   1  13   7      336.89      312.87     42.03 o 
   2  13   7      102.20      116.40     22.19 o 
   3  13   7     1324.99     1480.67    120.68 o 
   4  13   7       60.89       99.73     36.93 o 
   5  13   7      550.69      714.98     97.64 o 
   6  13   7       96.02       97.05     36.13 o 
   7  13   7      329.02      460.04     63.06 o 
   8  13   7      124.48      127.32     32.16 o 
   9  13   7      287.67      310.76     70.35 o 
  -1  14   7       64.83       53.71     12.49 o 
   0  14   7      443.11      434.01     48.43 o 
   1  14   7        0.67        6.31      5.54 o 
   2  14   7      540.98      512.64     44.07 o 
   3  14   7      129.67      132.82     19.88 o 
   4  14   7      565.05      754.83     63.34 o 
   5  14   7      168.23      201.57     32.99 o 
   6  14   7      179.16      231.86     34.97 o 
   7  14   7      240.86      314.25     43.56 o 
   8  14   7       94.25      129.92     36.29 o 
   1  15   7      356.39      320.12     30.52 o 
   2  15   7      229.37      230.82     24.40 o 
   3  15   7      145.84      214.52     44.36 o 
   4  15   7      363.35      428.06     44.06 o 
   5  15   7        9.90       13.69     11.18 o 
   6  15   7      166.02      251.89     41.06 o 
  -5 -11   8        2.59        6.70     18.01 o 
  -4 -11   8      635.81      720.39     85.30 o 
  -3 -11   8      161.68      209.76     41.39 o 
  -2 -11   8       36.91       44.66     21.29 o 
  -1 -11   8      406.34      457.63     70.71 o 
  -7 -10   8      252.78      237.47     18.79 o 
  -6 -10   8      127.83      129.13     13.90 o 
  -5 -10   8      238.30      224.40     22.90 o 
  -4 -10   8      599.55      738.55    120.59 o 
  -3 -10   8       30.93       54.34     19.65 o 
  -2 -10   8      731.24      795.72     89.92 o 
  -1 -10   8      571.45      593.25     76.52 o 
   0 -10   8      295.27      323.95     55.83 o 
   1 -10   8      766.53      780.98    103.32 o 
  -8  -9   8        7.66       11.78      9.25 o 
  -7  -9   8      249.23      273.27     22.71 o 
  -6  -9   8       45.16       37.34      6.13 o 
  -5  -9   8      462.49      459.04     34.48 o 
  -4  -9   8      719.22      597.73     77.72 o 
  -3  -9   8      452.75      460.14     37.96 o 
  -2  -9   8     1537.16     1685.23    156.76 o 
  -1  -9   8       19.54       22.03     14.59 o 
   0  -9   8     1833.67     1940.25    191.75 o 
   1  -9   8      330.76      287.17     51.06 o 
   2  -9   8     1886.66     1788.10    288.96 o 
   3  -9   8      379.37      412.08     73.69 o 
  -8  -8   8      125.57      148.00     25.98 o 
  -7  -8   8      683.50      684.31     43.45 o 
  -6  -8   8       31.33       45.96     11.47 o 
  -5  -8   8     1647.55     1623.68    178.38 o 
  -4  -8   8       42.27       38.67      4.76 o 
  -3  -8   8     2723.76     2700.33    276.73 o 
  -2  -8   8      709.33      587.00     44.04 o 
  -1  -8   8     2701.47     2909.55    264.69 o 
   0  -8   8     3222.92     3359.89    315.16 o 
   1  -8   8     1318.05     1306.95    136.52 o 
   2  -8   8     2397.04     2514.00    365.63 o 
   3  -8   8      535.12      492.77     73.99 o 
   4  -8   8      927.85     1093.02    131.60 o 
  -9  -7   8       48.58       63.19     26.51 o 
  -8  -7   8      827.41      837.68     78.01 o 
  -7  -7   8      643.57      562.95     37.67 o 
  -6  -7   8     2245.20     2246.86    133.92 o 
  -5  -7   8     1156.86     1168.39     75.80 o 
  -4  -7   8     2612.09     2590.61    223.88 o 
  -3  -7   8     1837.18     1812.07    156.92 o 
  -2  -7   8     1910.13     1734.23    131.16 o 
  -1  -7   8     4696.84     5073.11    579.11 o 
   0  -7   8      227.52      229.11     60.14 o 
   1  -7   8     5132.56     5189.68    644.02 o 
   2  -7   8       37.93       36.92     18.61 o 
   3  -7   8     2193.95     2339.52    228.52 o 
   4  -7   8      154.94      196.51     40.64 o 
   5  -7   8      403.80      456.29     72.35 o 
  -9  -6   8      875.76      797.03     79.13 o 
  -8  -6   8     1026.82     1019.48    143.59 o 
  -7  -6   8      817.27      794.11     74.73 o 
  -6  -6   8     3127.08     3320.82    289.43 o 
  -5  -6   8      795.14      774.14     50.84 o 
  -4  -6   8     5121.02     5077.48    395.83 o 
  -3  -6   8       31.86       68.30     13.54 o 
  -2  -6   8     6578.19     6517.07    455.84 o 
  -1  -6   8      852.03      713.09     45.30 o 
   0  -6   8     3255.51     3402.17    279.73 o 
   1  -6   8     1183.59     1115.20     99.15 o 
   2  -6   8     2331.86     2241.57    195.62 o 
   3  -6   8     1004.19     1064.58    104.95 o 
   4  -6   8      361.99      338.24     86.79 o 
   5  -6   8      548.58      555.89     74.73 o 
   6  -6   8        9.35       22.33     29.03 o 
 -10  -5   8      312.90      307.36     51.14 o 
  -9  -5   8     1600.39     1593.02    124.19 o 
  -8  -5   8       24.91       33.07     14.88 o 
  -7  -5   8     4820.78     4504.70    351.64 o 
  -6  -5   8        9.49        8.04      6.92 o 
  -5  -5   8     4308.87     4019.89    256.84 o 
  -4  -5   8     1121.56     1135.67     68.72 o 
  -3  -5   8     2037.72     1987.43    156.92 o 
  -2  -5   8     1005.55      918.23     69.76 o 
  -1  -5   8     1954.04     1821.57     51.79 o 
   0  -5   8     3551.95     3371.55    178.90 o 
   1  -5   8       29.74       31.61      8.03 o 
   2  -5   8     2873.58     2681.63    216.46 o 
   3  -5   8      249.74      265.29     64.91 o 
   4  -5   8      106.44      138.30     29.18 o 
   5  -5   8      321.02      361.46     51.96 o 
   6  -5   8       20.26       35.43     18.16 o 
   7  -5   8      697.75      719.94     92.00 o 
 -10  -4   8      855.32      788.16     77.42 o 
  -9  -4   8       27.40       37.51     15.00 o 
  -8  -4   8     1983.53     2049.35    141.69 o 
  -7  -4   8     1236.17     1171.42     93.69 o 
  -6  -4   8     1622.37     1730.96     96.00 o 
  -5  -4   8     1493.61     1496.44    214.45 o 
  -4  -4   8      363.44      350.74     20.21 o 
  -3  -4   8     2430.69     2422.58    138.83 o 
  -2  -4   8       79.23       95.72      5.93 o 
  -1  -4   8     4806.89     4655.91    192.98 o 
   0  -4   8     1073.40      882.90     23.08 o 
   1  -4   8     1121.53     1194.45     71.53 o 
   2  -4   8     1135.72     1128.46     61.71 o 
   3  -4   8      127.46      133.93     23.52 o 
   4  -4   8      974.45      921.89     58.75 o 
   5  -4   8      907.33      952.19     95.72 o 
   6  -4   8      226.41      219.59     39.90 o 
   7  -4   8      480.23      510.93    110.17 o 
 -10  -3   8      216.85      242.06     45.09 o 
  -9  -3   8      816.97      800.17     71.10 o 
  -8  -3   8      931.27     1007.66     74.46 o 
  -7  -3   8      124.62      134.80     23.19 o 
  -6  -3   8     2385.44     2595.49    165.61 o 
  -5  -3   8       78.17       76.50      7.72 o 
  -4  -3   8     1882.84     1765.00    150.33 o 
  -3  -3   8      953.38      873.78     69.78 o 
  -2  -3   8      113.74      148.19      8.39 o 
  -1  -3   8      895.22      695.11     34.66 o 
   0  -3   8      247.68      239.64     11.24 o 
   1  -3   8     2632.73     2264.32     79.24 o 
   2  -3   8     1407.98     1246.26     60.30 o 
   3  -3   8      917.77      828.34     29.83 o 
   4  -3   8     5926.12     6044.03    453.81 o 
   5  -3   8       45.69       41.15      6.04 o 
   6  -3   8     2366.31     2393.87    105.93 o 
   7  -3   8      132.50      116.27     28.14 o 
   8  -3   8     1022.21      993.12    160.19 o 
 -10  -2   8       15.40       15.86     12.15 o 
  -9  -2   8      748.19      745.88     68.32 o 
  -8  -2   8       53.79       72.33     19.83 o 
  -7  -2   8      632.17      693.38     51.01 o 
  -6  -2   8     1423.40     1439.93     82.49 o 
  -5  -2   8      125.84      123.20     10.19 o 
  -4  -2   8     2728.88     2628.66    286.43 o 
  -3  -2   8     1348.00     1555.21    166.66 o 
  -2  -2   8      573.25      444.15     23.07 o 
  -1  -2   8     4529.70     4594.08    198.67 o 
   0  -2   8       32.92       20.78      2.70 o 
   1  -2   8     4078.44     3304.28    205.49 o 
   2  -2   8      317.03      360.02     15.59 o 
   3  -2   8     5035.92     5176.04    229.66 o 
   4  -2   8      296.91      351.38     26.34 o 
   5  -2   8     3561.16     3348.71    112.55 o 
   6  -2   8      882.06      932.54     38.18 o 
   7  -2   8      786.69      743.31     31.60 o 
   8  -2   8     1053.67     1014.12     99.45 o 
 -10  -1   8      348.62      376.57     47.89 o 
  -9  -1   8      161.19      173.57     27.26 o 
  -8  -1   8       18.84       16.36      9.74 o 
  -7  -1   8      609.72      606.09     46.18 o 
  -6  -1   8      227.13      221.97     11.76 o 
  -5  -1   8     1449.13     1362.87    139.05 o 
  -4  -1   8     1483.32     1305.86    132.57 o 
  -3  -1   8       34.85       26.08      6.15 o 
  -2  -1   8     5883.73     5912.77    341.12 o 
  -1  -1   8      346.73      366.18     21.38 o 
   0  -1   8     6201.11     5531.96    211.38 o 
   1  -1   8     1856.55     1843.46    106.92 o 
   2  -1   8     5171.15     4904.17    178.78 o 
   3  -1   8     2073.18     2056.58    105.66 o 
   4  -1   8     2832.78     2798.66    122.33 o 
   5  -1   8     3257.66     3302.34    118.98 o 
   6  -1   8       45.88       45.37      7.17 o 
   7  -1   8     3482.81     3176.43    136.31 o 
   8  -1   8       31.48       31.24      9.56 o 
   9  -1   8     1091.00      909.01     56.27 o 
 -10   0   8      394.05      474.97     55.79 o 
  -9   0   8       54.60       59.25     20.70 o 
  -8   0   8      150.90      197.61     45.39 o 
  -7   0   8     1657.63     1677.89    106.13 o 
  -6   0   8        3.35       27.21     15.11 o 
  -5   0   8     2203.27     2317.79    178.80 o 
  -4   0   8       87.75      104.91      7.44 o 
  -3   0   8     2945.86     2951.69    197.78 o 
  -2   0   8     3097.39     3058.51    219.92 o 
  -1   0   8     8744.13     8602.55    509.40 o 
   0   0   8     6671.41     7006.44    334.08 o 
   1   0   8     1119.34      895.13     73.35 o 
   2   0   8     9411.08     9025.58    468.57 o 
   3   0   8      506.24      510.61     26.92 o 
   4   0   8     8703.65     8214.99    359.76 o 
   5   0   8       72.34       66.34     19.02 o 
   6   0   8     2859.39     2728.96    117.99 o 
   7   0   8      882.98      885.92     41.34 o 
   8   0   8      939.97      818.35     34.72 o 
   9   0   8      322.64      293.78     22.35 o 
 -10   1   8      338.79      382.37     57.94 o 
  -9   1   8        0.35        7.76      8.79 o 
  -8   1   8     1510.62     1530.22    109.57 o 
  -7   1   8      447.31      411.99     51.81 o 
  -6   1   8     3117.86     3036.84    162.95 o 
  -5   1   8     2113.62     2291.61    113.43 o 
  -4   1   8     1525.85     1572.88     89.70 o 
  -3   1   8     6730.80     6593.32    509.83 o 
  -2   1   8      181.84      158.55     17.23 o 
  -1   1   8    10392.57    10718.11    613.46 o 
   0   1   8       27.82       27.08      4.87 o 
   1   1   8     7604.47     6743.55    545.02 o 
   2   1   8      168.90      133.45     30.37 o 
   3   1   8     5890.51     5912.34    261.26 o 
   4   1   8     1320.69     1241.76     45.55 o 
   5   1   8     2935.60     2970.50    145.08 o 
   6   1   8     1987.39     1902.20    140.23 o 
   7   1   8       52.23       42.32      7.32 o 
   8   1   8     1088.34     1040.21     67.54 o 
   9   1   8       28.18       17.97      6.37 o 
  10   1   8      248.23      250.98     30.10 o 
 -10   2   8      181.39      176.13     30.32 o 
  -9   2   8      397.14      413.36     54.53 o 
  -8   2   8      790.72      788.34     65.13 o 
  -7   2   8      532.73      534.42     23.42 o 
  -6   2   8     2089.33     2446.20    206.86 o 
  -5   2   8       33.34       27.54     21.88 o 
  -4   2   8     8281.84     7989.00    675.21 o 
  -3   2   8      830.89      755.21     88.65 o 
  -2   2   8    10621.74     9684.55    805.84 o 
  -1   2   8     2034.94     2114.27    101.16 o 
   0   2   8     6564.11     7127.30    344.45 o 
   1   2   8     9228.11     8321.63    800.29 o 
   2   2   8     7517.38     7897.72    518.68 o 
   3   2   8     4035.23     4281.07    185.81 o 
   4   2   8      695.13      691.88     26.26 o 
   5   2   8     2103.13     2104.23     77.54 o 
   6   2   8      298.41      302.99     14.99 o 
   7   2   8     1783.22     1486.97    135.51 o 
   8   2   8      395.89      386.97     33.18 o 
   9   2   8        7.95        2.71      3.68 o 
  10   2   8      408.07      364.82     23.69 o 
  -9   3   8      872.22      810.65     71.62 o 
  -8   3   8        0.19       -2.08      9.38 o 
  -7   3   8     2678.17     2694.58    350.89 o 
  -6   3   8      500.17      500.81     59.55 o 
  -5   3   8     5044.84     5164.96    478.62 o 
  -4   3   8     3626.32     3226.18    180.57 o 
  -3   3   8     4790.19     3824.89    349.85 o 
  -2   3   8     1581.83     1223.63    121.11 o 
  -1   3   8     3292.65     3447.46    174.91 o 
   0   3   8     7713.47     7587.37    465.37 o 
   1   3   8       16.09       23.53      8.49 o 
   2   3   8     7101.88     7753.02    512.80 o 
   3   3   8      113.70      209.99     14.70 o 
   4   3   8      672.11      745.06     29.98 o 
   5   3   8     2267.26     2114.23     81.44 o 
   6   3   8      280.64      264.87     14.40 o 
   7   3   8     2771.08     2537.17    158.58 o 
   8   3   8      293.91      264.40     29.05 o 
   9   3   8      263.22      244.47     27.12 o 
  10   3   8      399.78      338.67     40.18 o 
  -9   4   8      119.50      112.80     22.74 o 
  -8   4   8      869.65      809.12     98.85 o 
  -7   4   8     1341.06     1283.43    136.37 o 
  -6   4   8      392.77      323.80     46.60 o 
  -5   4   8     2604.86     2350.99    196.51 o 
  -4   4   8     1022.65      835.97     60.10 o 
  -3   4   8     4949.67     3970.27    529.17 o 
  -2   4   8       65.10      102.67     15.91 o 
  -1   4   8     1306.72     1105.97     53.98 o 
   0   4   8     2732.01     2386.29    113.53 o 
   1   4   8     1129.12      965.04    173.88 o 
   2   4   8     4057.18     3928.97    441.85 o 
   3   4   8      115.75      163.77     21.59 o 
   4   4   8      730.85      725.50     35.18 o 
   5   4   8     1535.57     1593.09     69.85 o 
   6   4   8       56.29       44.41      7.45 o 
   7   4   8      435.13      456.33     26.71 o 
   8   4   8       41.16       45.10      7.26 o 
   9   4   8     1166.46      955.19    118.25 o 
  10   4   8       39.45       27.55      6.27 o 
  -9   5   8       64.29       51.99     19.20 o 
  -8   5   8      553.12      468.20     65.21 o 
  -7   5   8      172.27      128.33     29.92 o 
  -6   5   8     1580.15     1432.89    132.64 o 
  -5   5   8       34.31        3.57     13.40 o 
  -4   5   8     1124.92      967.99     56.67 o 
  -3   5   8     1207.01      939.15    154.90 o 
  -2   5   8       28.70       31.28      7.65 o 
  -1   5   8      329.14      196.78     20.83 o 
   0   5   8     1092.33     1170.67    116.86 o 
   1   5   8     2199.64     1805.36    318.96 o 
   2   5   8     1060.59     1016.56     99.15 o 
   3   5   8      542.14      478.97     32.65 o 
   4   5   8     2502.36     2582.67    130.32 o 
   5   5   8      417.80      514.49     27.26 o 
   6   5   8     3265.43     3512.91    164.13 o 
   7   5   8       68.52       74.98     10.17 o 
   8   5   8     1846.93     1718.31    130.14 o 
   9   5   8      307.10      268.88     39.82 o 
  10   5   8      664.20      513.88     59.66 o 
  11   5   8      626.39      610.41     66.69 o 
  -8   6   8       64.98       67.29     38.11 o 
  -7   6   8      219.37      195.32     64.61 o 
  -6   6   8      373.80      376.94     51.21 o 
  -5   6   8       98.13       76.05     13.78 o 
  -4   6   8      387.74      317.65     25.65 o 
  -3   6   8      544.37      432.21     46.00 o 
  -2   6   8      760.82      543.05     38.76 o 
  -1   6   8     1079.21      846.23     88.21 o 
   0   6   8       48.36       72.42     15.63 o 
   1   6   8     2432.17     1933.08    344.56 o 
   2   6   8      124.93      155.09     19.20 o 
   3   6   8     2655.67     2529.56    208.87 o 
   4   6   8      662.23      749.30     44.93 o 
   5   6   8     2590.59     2824.42    160.20 o 
   6   6   8     2587.01     2721.51    128.76 o 
   7   6   8     1434.46     1591.77    101.17 o 
   8   6   8     1666.26     1716.57     85.33 o 
   9   6   8      229.69      191.53     16.85 o 
  10   6   8     1329.69     1021.84    193.66 o 
  11   6   8        1.52        3.54     12.43 o 
  -8   7   8        6.55        3.57     10.57 o 
  -7   7   8       48.51       61.34     21.74 o 
  -6   7   8       65.82       54.19     32.90 o 
  -5   7   8      270.86      262.77     26.05 o 
  -4   7   8       25.73       13.05      7.71 o 
  -3   7   8        2.24        2.51      4.33 o 
  -2   7   8     2110.80     1690.47     89.19 o 
  -1   7   8      548.80      567.04     59.55 o 
   0   7   8     3380.09     2346.49    315.83 o 
   1   7   8     1648.32     1406.15    194.50 o 
   2   7   8      993.98      812.49    105.48 o 
   3   7   8     2563.79     2588.21    182.07 o 
   4   7   8     1574.33     1547.95    118.50 o 
   5   7   8     6903.83     7382.10    548.19 o 
   6   7   8      434.48      501.12     49.86 o 
   7   7   8     3667.39     3843.44    216.20 o 
   8   7   8       55.37       69.97     12.11 o 
   9   7   8     1209.40     1216.13     90.91 o 
  10   7   8      219.39      203.81     35.02 o 
  11   7   8      260.80      238.69     42.92 o 
  -7   8   8      178.54      173.58     36.32 o 
  -6   8   8       52.09       39.60     29.92 o 
  -5   8   8      728.93      716.84     58.36 o 
  -4   8   8       34.20       25.54      8.56 o 
  -3   8   8      426.13      324.93     31.34 o 
  -2   8   8     1412.51     1166.71     65.16 o 
  -1   8   8     2052.26     1643.68    266.78 o 
   0   8   8     5365.64     4432.79    336.82 o 
   1   8   8     1314.75     1145.51    149.91 o 
   2   8   8     5802.06     5253.62    873.73 o 
   3   8   8        1.37        1.32      6.25 o 
   4   8   8     6942.75     7254.65    494.47 o 
   5   8   8      117.66      118.82     24.04 o 
   6   8   8     3045.36     3282.73    207.45 o 
   7   8   8      693.11      755.78     56.38 o 
   8   8   8      379.27      434.48     41.18 o 
   9   8   8      711.78      772.03     63.72 o 
  10   8   8       85.98       79.81     12.59 o 
  11   8   8      203.72      199.34     36.92 o 
  -6   9   8      429.29      414.46     55.08 o 
  -5   9   8      576.88      587.85     52.67 o 
  -4   9   8      545.99      443.34     35.04 o 
  -3   9   8     1384.05     1046.75     71.77 o 
  -2   9   8      221.10      165.61     16.75 o 
  -1   9   8     5157.33     4330.61    467.68 o 
   0   9   8        6.75       10.89      6.76 o 
   1   9   8     3751.95     3322.48    295.73 o 
   2   9   8     1226.81     1144.31    138.23 o 
   3   9   8     1954.80     1925.11    130.19 o 
   4   9   8     1621.48     1659.39    135.92 o 
   5   9   8      266.86      320.96     38.25 o 
   6   9   8     1320.26     1342.40     86.22 o 
   7   9   8       16.63        9.12      9.24 o 
   8   9   8      706.66      745.65     60.69 o 
   9   9   8       32.19       42.18     14.84 o 
  10   9   8       48.92       74.88     14.02 o 
  -6  10   8      708.47      564.22     67.14 o 
  -5  10   8       11.35        8.64      8.56 o 
  -4  10   8     1055.11      880.72     56.76 o 
  -3  10   8      286.28      208.46     23.08 o 
  -2  10   8     1156.58      838.92     59.16 o 
  -1  10   8      687.13      605.89     46.94 o 
   0  10   8     1007.42      899.05     68.80 o 
   1  10   8     3092.42     2916.78    228.85 o 
   2  10   8       98.04      112.03     16.22 o 
   3  10   8     2575.10     2904.39    283.75 o 
   4  10   8       49.23       42.02     12.58 o 
   5  10   8      218.11      328.11     79.50 o 
   6  10   8       14.86       22.61     11.10 o 
   7  10   8      311.11      370.50     36.89 o 
   8  10   8      185.98      207.49     28.45 o 
   9  10   8       49.08       30.51     11.51 o 
  10  10   8       10.71       18.05      8.97 o 
  -5  11   8      436.07      350.00     41.39 o 
  -4  11   8      322.61      289.53     38.78 o 
  -3  11   8      210.34      140.49     19.06 o 
  -2  11   8      983.23      751.72     45.47 o 
  -1  11   8       87.26       72.52     12.35 o 
   0  11   8     1154.15     1089.21     66.77 o 
   1  11   8       37.41       37.98     10.84 o 
   2  11   8      333.63      375.12     38.02 o 
   3  11   8       22.81       29.16     10.37 o 
   4  11   8      366.50      442.83     48.30 o 
   5  11   8      390.34      393.83     36.82 o 
   6  11   8      114.30      134.49     21.14 o 
   7  11   8      433.86      494.19     57.76 o 
   8  11   8       53.30       65.16     17.51 o 
   9  11   8      255.27      273.34     37.74 o 
  10  11   8      187.87      190.32     23.91 o 
  -4  12   8       10.96        7.91      7.19 o 
  -3  12   8      348.94      313.08     25.94 o 
  -2  12   8       76.73       72.11     13.66 o 
  -1  12   8      426.72      346.22     26.10 o 
   0  12   8      147.89      158.63     22.49 o 
   1  12   8      847.47      722.17     60.92 o 
   2  12   8      715.03      805.99     75.82 o 
   3  12   8        3.94        0.95      7.37 o 
   4  12   8      556.52      685.13     69.15 o 
   5  12   8      465.13      532.25     49.31 o 
   6  12   8      136.47      171.57     31.13 o 
   7  12   8      132.38      179.13     28.15 o 
   8  12   8       12.94        0.80     12.80 o 
   9  12   8      431.61      454.62     63.21 o 
  -3  13   8       58.41       66.18     12.10 o 
  -2  13   8       80.76       59.01     11.24 o 
  -1  13   8      172.67      165.91     28.88 o 
   0  13   8        0.72       -5.28      5.28 o 
   1  13   8      255.55      249.39     23.16 o 
   2  13   8      430.92      428.39     36.63 o 
   3  13   8       30.57       36.77     12.05 o 
   4  13   8      682.65      951.70     94.38 o 
   5  13   8       60.17       55.95     17.37 o 
   6  13   8      615.35      731.03     68.83 o 
   7  13   8       40.82       48.59     17.34 o 
   8  13   8      129.78      160.70     36.33 o 
  -1  14   8      168.51      159.93     28.29 o 
   0  14   8        7.61        3.87      6.15 o 
   1  14   8      305.25      300.50     27.50 o 
   2  14   8        9.73        8.17      9.07 o 
   3  14   8      341.74      419.77     64.70 o 
   4  14   8      125.84      129.58     40.24 o 
   5  14   8      124.87      193.44     56.61 o 
   6  14   8      655.36      734.39     91.74 o 
   7  14   8       35.06       58.06     20.51 o 
   1  15   8      273.21      254.29     32.37 o 
   2  15   8       91.23      108.74     17.14 o 
   3  15   8      402.69      404.12     40.29 o 
   4  15   8        7.19       18.12     11.33 o 
   5  15   8      550.26      758.27     78.74 o 
   6  15   8       34.45       42.47     23.05 o 
  -5 -10   9      642.44      627.35     71.91 o 
  -4 -10   9      552.46      565.56     68.03 o 
  -3 -10   9      525.68      587.30     73.39 o 
  -2 -10   9       75.75       53.00     21.29 o 
  -1 -10   9      248.39      325.73     54.93 o 
   0 -10   9       97.03       80.54     28.88 o 
  -7  -9   9      325.61      261.16     22.65 o 
  -6  -9   9      381.44      383.88     36.65 o 
  -5  -9   9       19.07       15.36      5.07 o 
  -4  -9   9     1017.20      803.06    108.41 o 
  -3  -9   9      117.46      141.87     28.58 o 
  -2  -9   9      174.58      203.51     36.03 o 
  -1  -9   9      464.56      453.32     61.04 o 
   0  -9   9       19.33       11.91     13.25 o 
   1  -9   9      613.36      695.68     90.07 o 
   2  -9   9      138.99      146.94     38.71 o 
  -8  -8   9        1.04        0.21      4.47 o 
  -7  -8   9       79.55       89.15      9.53 o 
  -6  -8   9      268.98      271.33     24.30 o 
  -5  -8   9      187.37      165.94     23.28 o 
  -4  -8   9      612.41      665.22     65.88 o 
  -3  -8   9       23.07       19.71      5.73 o 
  -2  -8   9      794.24      921.96     88.88 o 
  -1  -8   9      653.15      653.99     72.20 o 
   0  -8   9      185.97      227.77     39.75 o 
   1  -8   9      955.10      988.96    109.42 o 
   2  -8   9      101.18      137.71     36.92 o 
   3  -8   9     1642.62     1498.69    263.50 o 
  -8  -7   9       10.72       18.94      8.44 o 
  -7  -7   9      290.58      273.10     41.54 o 
  -6  -7   9      180.60      186.82     21.30 o 
  -5  -7   9      616.72      693.15     42.07 o 
  -4  -7   9      276.07      258.34     29.53 o 
  -3  -7   9      260.93      274.34     25.90 o 
  -2  -7   9     1469.96     1212.42     91.37 o 
  -1  -7   9       18.57       31.11     14.89 o 
   0  -7   9     3302.01     3273.55    302.51 o 
   1  -7   9      470.45      412.97     58.51 o 
   2  -7   9     2398.99     2300.82    326.48 o 
   3  -7   9      787.10      805.10    104.81 o 
   4  -7   9     1570.29     1583.70    178.35 o 
  -9  -6   9       13.56        6.53     10.30 o 
  -8  -6   9      316.32      315.82     30.67 o 
  -7  -6   9      636.82      601.99     59.47 o 
  -6  -6   9      165.31      147.38     13.93 o 
  -5  -6   9     1910.60     1858.13    160.55 o 
  -4  -6   9       21.09       25.05      7.41 o 
  -3  -6   9     2382.37     2232.47    194.22 o 
  -2  -6   9      454.43      420.07     22.08 o 
  -1  -6   9     5814.59     4865.95    335.05 o 
   0  -6   9     2851.25     2874.57    343.15 o 
   1  -6   9     3004.85     3267.59    406.27 o 
   2  -6   9     4278.22     4206.68    410.14 o 
   3  -6   9      452.81      436.64     62.38 o 
   4  -6   9     2557.69     2552.26    259.63 o 
   5  -6   9        9.48       20.40     30.22 o 
  -9  -5   9      121.69       93.18     24.77 o 
  -8  -5   9     1128.54     1155.08    127.31 o 
  -7  -5   9       84.18       73.63     15.93 o 
  -6  -5   9     2971.03     2820.03    421.53 o 
  -5  -5   9     1244.86     1135.41     85.72 o 
  -4  -5   9     3944.14     3673.69    226.00 o 
  -3  -5   9     1735.65     1714.01    120.42 o 
  -2  -5   9     2323.16     1995.86    136.49 o 
  -1  -5   9     7026.67     6312.27    251.10 o 
   0  -5   9     1064.16      843.85     42.16 o 
   1  -5   9     4360.35     4178.34    252.79 o 
   2  -5   9       98.46       82.66     15.15 o 
   3  -5   9     2343.31     2458.92    221.37 o 
   4  -5   9      399.74      504.97    112.99 o 
   5  -5   9      972.71      921.52    104.21 o 
   6  -5   9      571.40      575.24     77.86 o 
  -9  -4   9     1264.86     1125.47     97.30 o 
  -8  -4   9      557.91      591.37     54.40 o 
  -7  -4   9     1585.32     1616.69    109.26 o 
  -6  -4   9     3192.09     3297.47    271.84 o 
  -5  -4   9     1208.85     1134.19    155.35 o 
  -4  -4   9     6656.93     5924.67    345.50 o 
  -3  -4   9       27.78       28.31      4.86 o 
  -2  -4   9     2685.93     2423.33     91.37 o 
  -1  -4   9     1232.17     1099.68     43.71 o 
   0  -4   9     3960.67     3316.22    111.35 o 
   1  -4   9      432.31      442.47     34.59 o 
   2  -4   9     1495.48     1327.73    107.41 o 
   3  -4   9     2700.88     2505.62    170.89 o 
   4  -4   9      114.45      102.28     16.24 o 
   5  -4   9      939.40      901.24     62.78 o 
   6  -4   9        1.29       -1.49     15.04 o 
   7  -4   9      656.44      657.42     85.01 o 
 -10  -3   9      348.05      345.60     47.99 o 
  -9  -3   9     1087.13     1173.28    121.18 o 
  -8  -3   9      107.52      116.28     22.10 o 
  -7  -3   9     3970.50     4138.38    322.07 o 
  -6  -3   9        4.20        6.67      7.39 o 
  -5  -3   9     3829.44     3637.72    319.10 o 
  -4  -3   9     2131.40     1986.11    181.83 o 
  -3  -3   9     4298.08     3974.66    351.37 o 
  -2  -3   9      486.80      426.90     22.86 o 
  -1  -3   9     2834.21     2583.66    132.33 o 
   0  -3   9     5221.81     4768.59    216.81 o 
   1  -3   9       87.97       94.16      7.07 o 
   2  -3   9     3046.12     2815.29    101.30 o 
   3  -3   9      704.56      597.07     21.95 o 
   4  -3   9      447.82      416.38     37.82 o 
   5  -3   9      411.28      471.32     19.16 o 
   6  -3   9        2.37        3.67      5.82 o 
   7  -3   9      437.12      474.75    103.32 o 
   8  -3   9       71.33       37.52     17.86 o 
 -10  -2   9      624.88      635.58    111.25 o 
  -9  -2   9       31.62       31.68     14.61 o 
  -8  -2   9     1969.55     1948.58    141.09 o 
  -7  -2   9     1034.88     1011.84     86.43 o 
  -6  -2   9     2421.49     2089.21    186.83 o 
  -5  -2   9     1480.85     1510.95    227.48 o 
  -4  -2   9      149.13      139.29     14.96 o 
  -3  -2   9     7920.65     7843.02   1128.52 o 
  -2  -2   9      700.78      741.95     68.56 o 
  -1  -2   9     1404.34     1172.37     46.18 o 
   0  -2   9      305.48      257.16     11.77 o 
   1  -2   9     1197.41     1040.78     52.02 o 
   2  -2   9     1286.37     1278.91     63.91 o 
   3  -2   9      425.70      404.43     30.65 o 
   4  -2   9     1245.43     1162.41     59.91 o 
   5  -2   9      679.02      641.32     37.02 o 
   6  -2   9      474.49      486.47     30.90 o 
   7  -2   9      770.39      700.83     60.04 o 
   8  -2   9      235.77      169.03     82.62 o 
 -10  -1   9      295.11      323.97     46.91 o 
  -9  -1   9      421.43      403.93     60.39 o 
  -8  -1   9     1132.47     1178.40     92.49 o 
  -7  -1   9      394.01      401.55     37.96 o 
  -6  -1   9     3323.31     2972.31    447.88 o 
  -5  -1   9        2.48        0.27      2.04 o 
  -4  -1   9     3330.52     3280.76    368.76 o 
  -3  -1   9     1256.59     1160.72     98.26 o 
  -2  -1   9     1068.35      942.22     55.75 o 
  -1  -1   9       42.73       32.49      6.10 o 
   0  -1   9      310.91      371.90     14.77 o 
   1  -1   9     1637.70     1380.85     79.41 o 
   2  -1   9      453.78      433.73     35.63 o 
   3  -1   9     2648.05     2521.74    124.20 o 
   4  -1   9     2627.90     2547.27    147.23 o 
   5  -1   9      181.21      160.56     10.87 o 
   6  -1   9     3325.39     3165.14    110.90 o 
   7  -1   9      143.42      149.81     12.59 o 
   8  -1   9     1377.98     1229.25     58.48 o 
   9  -1   9      241.38      195.77     27.69 o 
 -10   0   9        1.20        8.54     10.89 o 
  -9   0   9      645.82      690.63     66.08 o 
  -8   0   9        1.96        4.13      7.31 o 
  -7   0   9      821.66      659.86    119.77 o 
  -6   0   9      571.60      461.83     66.69 o 
  -5   0   9     1296.89     1230.99     98.11 o 
  -4   0   9     2687.55     2887.00    172.43 o 
  -3   0   9       26.56       66.39     37.74 o 
  -2   0   9     1633.46     1390.07     69.08 o 
  -1   0   9     4373.47     4354.02    224.09 o 
   0   0   9      724.10      674.21     24.24 o 
   1   0   9     3764.95     3503.33    252.20 o 
   2   0   9       95.30       79.67     12.52 o 
   3   0   9     4833.97     4807.47    230.84 o 
   4   0   9      355.63      414.62     26.92 o 
   5   0   9     3874.74     3730.29    153.58 o 
   6   0   9     2067.85     2054.18    123.96 o 
   7   0   9     1819.19     1683.93     69.85 o 
   8   0   9     1792.02     1518.76     65.73 o 
   9   0   9      227.32      180.11     14.81 o 
  -9   1   9      204.69      207.05     39.62 o 
  -8   1   9      111.75       74.12     17.12 o 
  -7   1   9      380.84      378.02     45.33 o 
  -6   1   9      133.24      161.82     14.36 o 
  -5   1   9     1182.17     1160.87     67.43 o 
  -4   1   9     1526.35     1650.62     76.69 o 
  -3   1   9      292.96      222.15     12.53 o 
  -2   1   9     4530.64     4234.75    255.08 o 
  -1   1   9      442.80      503.12     25.35 o 
   0   1   9     8476.11     9014.44    481.46 o 
   1   1   9     2955.11     2970.97    152.23 o 
   2   1   9     2931.85     2476.75    285.60 o 
   3   1   9     4532.29     4522.82    256.10 o 
   4   1   9     2758.16     2723.46    111.48 o 
   5   1   9     3109.99     3155.81    174.42 o 
   6   1   9      159.40      173.84     18.87 o 
   7   1   9     4490.17     4213.20    290.97 o 
   8   1   9        6.02        3.35      3.28 o 
   9   1   9     1381.84     1199.62     52.11 o 
  -9   2   9       85.69       74.14     19.25 o 
  -8   2   9       82.24       47.00     29.48 o 
  -7   2   9      732.82      764.29     32.40 o 
  -6   2   9       19.80       44.15     11.46 o 
  -5   2   9     2116.51     2209.53    125.32 o 
  -4   2   9      345.96      399.87     37.37 o 
  -3   2   9     4817.66     4629.20    374.83 o 
  -2   2   9     1976.12     2147.83    177.01 o 
  -1   2   9     3396.54     3451.20    176.14 o 
   0   2   9     6246.63     7179.19    379.56 o 
   1   2   9     1110.36     1001.06     49.55 o 
   2   2   9     8979.92     8568.21   1038.82 o 
   3   2   9      317.38      297.51     16.23 o 
   4   2   9     8947.98     8969.64    520.26 o 
   5   2   9        9.61       14.61      5.34 o 
   6   2   9     4435.45     4378.08    211.08 o 
   7   2   9     2162.36     1943.94    110.75 o 
   8   2   9     2644.72     2139.51    216.13 o 
   9   2   9      309.19      292.63     27.00 o 
  10   2   9       65.04       40.45     16.59 o 
  -9   3   9        1.69       -0.95      9.01 o 
  -8   3   9      411.02      419.37     65.65 o 
  -7   3   9      387.72      259.78     87.02 o 
  -6   3   9     1186.69     1097.63    112.70 o 
  -5   3   9     1758.18     1697.59    221.22 o 
  -4   3   9     3643.36     3076.42    234.40 o 
  -3   3   9     5118.87     4566.87    380.29 o 
  -2   3   9     1769.56     1894.44    139.57 o 
  -1   3   9     8059.46     8380.77    638.97 o 
   0   3   9      413.76      435.48     28.31 o 
   1   3   9    11333.38    11432.35    721.80 o 
   2   3   9      496.79      408.83     49.27 o 
   3   3   9     8465.44     9665.58    588.73 o 
   4   3   9     2045.53     2132.37     85.11 o 
   5   3   9     1665.79     1710.04     68.77 o 
   6   3   9      817.11      876.93     42.38 o 
   7   3   9       14.26       17.45      6.85 o 
   8   3   9     1725.65     1583.03    126.23 o 
   9   3   9       12.17        7.34      4.82 o 
  10   3   9      304.81      281.90     23.17 o 
  -9   4   9      318.76      286.00     38.08 o 
  -8   4   9      464.59      444.53     68.48 o 
  -7   4   9      191.03      157.36     60.14 o 
  -6   4   9     1452.24     1300.99    127.14 o 
  -5   4   9      668.61      581.20     65.21 o 
  -4   4   9     6512.05     5454.15    546.58 o 
  -3   4   9       28.63       35.12     20.99 o 
  -2   4   9     7703.59     7681.95    551.92 o 
  -1   4   9     2460.61     2635.44    142.01 o 
   0   4   9     4240.31     3955.99    265.88 o 
   1   4   9     5912.03     5322.43    330.64 o 
   2   4   9     1566.53     1339.41    221.89 o 
   3   4   9     1716.84     1750.08     78.89 o 
   4   4   9        9.40       21.12      5.24 o 
   5   4   9     1391.10     1440.43     60.49 o 
   6   4   9       63.41       65.69      8.21 o 
   7   4   9      993.66      966.64     48.69 o 
   8   4   9      982.58      902.22     51.29 o 
   9   4   9       62.20       63.14      8.81 o 
  10   4   9      245.92      199.63     18.67 o 
  -8   5   9       18.23        5.06     11.76 o 
  -7   5   9     2490.31     2041.78    213.63 o 
  -6   5   9      744.05      636.43    116.72 o 
  -5   5   9     2628.48     2322.38    146.87 o 
  -4   5   9      456.55      364.32     34.87 o 
  -3   5   9     2548.87     2222.36    263.88 o 
  -2   5   9     1632.47     1656.39     92.72 o 
  -1   5   9     2769.77     2892.18    178.48 o 
   0   5   9     3390.38     2929.77    220.48 o 
   1   5   9        5.50       -0.74      7.00 o 
   2   5   9     1523.92     1178.08    236.48 o 
   3   5   9      129.42      162.51     17.49 o 
   4   5   9      357.14      346.87     20.43 o 
   5   5   9      829.87      843.41     44.61 o 
   6   5   9       21.58       33.00      7.54 o 
   7   5   9      641.11      686.81     35.80 o 
   8   5   9      382.14      336.11     22.23 o 
   9   5   9      329.48      279.50     24.89 o 
  10   5   9      307.20      232.03     31.98 o 
  -8   6   9      634.63      497.53     81.14 o 
  -7   6   9      822.35      746.44     98.11 o 
  -6   6   9      349.78      304.15     50.47 o 
  -5   6   9      753.95      656.94     57.48 o 
  -4   6   9      964.42      765.36     84.86 o 
  -3   6   9     1373.11     1124.43    122.22 o 
  -2   6   9        1.57        5.72      5.30 o 
  -1   6   9     2624.28     2517.09    195.69 o 
   0   6   9      421.54      319.64     35.88 o 
   1   6   9      508.45      358.54     68.85 o 
   2   6   9     1434.68     1259.62    178.27 o 
   3   6   9        9.32       15.16      6.46 o 
   4   6   9      272.40      231.82     20.89 o 
   5   6   9      766.62      758.51     57.88 o 
   6   6   9      181.33      157.16     17.85 o 
   7   6   9      386.03      428.55     46.30 o 
   8   6   9      129.39      109.57     13.60 o 
   9   6   9      667.54      667.29     42.56 o 
  10   6   9       17.94       11.63      5.87 o 
  -7   7   9       59.02       26.95     30.37 o 
  -6   7   9      931.20      834.28    100.19 o 
  -5   7   9      230.83      226.15     25.64 o 
  -4   7   9     1271.09      994.08     94.31 o 
  -3   7   9       33.39       30.06     14.63 o 
  -2   7   9      279.87      248.71     22.35 o 
  -1   7   9      712.55      674.88     67.23 o 
   0   7   9       36.02       34.40      8.62 o 
   1   7   9     1846.82     1419.47    278.17 o 
   2   7   9      234.62      209.88     26.15 o 
   3   7   9      297.17      255.94     27.04 o 
   4   7   9     1572.24     1567.61     89.94 o 
   5   7   9        2.55        2.03      5.52 o 
   6   7   9     2255.95     2430.91    151.35 o 
   7   7   9       79.52      154.43     61.07 o 
   8   7   9     1322.03     1366.11     83.97 o 
   9   7   9      383.41      361.18     30.83 o 
  10   7   9      560.77      499.93     53.82 o 
  -7   8   9      255.69      274.07     50.32 o 
  -6   8   9      197.44      255.61     70.71 o 
  -5   8   9        9.32        4.71      6.36 o 
  -4   8   9     1077.50      836.11    126.24 o 
  -3   8   9       45.65       36.46      9.41 o 
  -2   8   9      453.48      369.66     28.34 o 
  -1   8   9      192.58      130.90     31.26 o 
   0   8   9      943.58      847.62     98.70 o 
   1   8   9     2015.63     1662.00    213.93 o 
   2   8   9       71.90       87.33     26.95 o 
   3   8   9     2205.68     2163.38    278.99 o 
   4   8   9      570.65      625.87     55.57 o 
   5   8   9     2455.96     2677.11    191.10 o 
   6   8   9     1045.87     1176.74    122.98 o 
   7   8   9      671.85      755.76     61.28 o 
   8   8   9     1679.91     1691.74    107.13 o 
   9   8   9       21.28       17.24      8.11 o 
  10   8   9     1016.61      941.68     71.78 o 
  -6   9   9        7.48       -9.68     12.21 o 
  -5   9   9      212.99      203.47     24.14 o 
  -4   9   9      562.48      479.73     54.64 o 
  -3   9   9      243.02      170.54     23.15 o 
  -2   9   9      663.07      524.92     43.02 o 
  -1   9   9       53.13       48.72     12.26 o 
   0   9   9     2367.70     1990.56    311.74 o 
   1   9   9     1121.24      991.15    112.55 o 
   2   9   9     2125.59     1942.34    321.12 o 
   3   9   9     3130.71     3272.17    439.02 o 
   4   9   9      341.00      341.71     33.44 o 
   5   9   9     2539.57     2722.29    171.48 o 
   6   9   9       22.90       14.30     11.73 o 
   7   9   9     1149.42     1272.84     91.74 o 
   8   9   9      260.38      232.42     45.82 o 
   9   9   9      748.39      782.68     55.25 o 
  10   9   9       55.60       42.66     23.84 o 
  -5  10   9      491.73      484.47     49.91 o 
  -4  10   9      242.95      177.07     21.05 o 
  -3  10   9      655.53      513.86     57.58 o 
  -2  10   9      690.46      595.80     49.80 o 
  -1  10   9      309.63      279.28     41.61 o 
   0  10   9     1767.13     1600.91    188.47 o 
   1  10   9      203.18      199.96     50.17 o 
   2  10   9     2685.33     2604.17    353.12 o 
   3  10   9      149.30      148.30     22.63 o 
   4  10   9     2074.01     2233.57    253.98 o 
   5  10   9      321.52      339.22     33.28 o 
   6  10   9      704.83      773.14     60.17 o 
   7  10   9      340.14      397.71     67.42 o 
   8  10   9      229.62      266.52     35.40 o 
   9  10   9      488.20      536.90     49.01 o 
  10  10   9      218.80      211.43     25.33 o 
  -4  11   9       75.30       78.48     17.64 o 
  -3  11   9     1085.04      725.95     57.50 o 
  -2  11   9       48.04       41.35      9.97 o 
  -1  11   9     1054.01      919.99     88.58 o 
   0  11   9       40.58       45.00     12.61 o 
   1  11   9     1326.01     1196.58    108.53 o 
   2  11   9       19.59        9.69      7.89 o 
   3  11   9     1377.46     1446.24    129.59 o 
   4  11   9      887.48      961.56     81.16 o 
   5  11   9      168.25      186.55     32.98 o 
   6  11   9      737.81      772.44    100.34 o 
   7  11   9       32.15       29.11     17.02 o 
   8  11   9      324.58      367.66     47.49 o 
   9  11   9       24.01       20.40     13.05 o 
  -3  12   9      130.06      116.96     16.83 o 
  -2  12   9      635.45      534.82     51.21 o 
  -1  12   9      246.99      258.73     31.01 o 
   0  12   9      509.34      487.30     89.10 o 
   1  12   9      851.77      733.96    101.98 o 
   2  12   9      121.64      121.34     21.13 o 
   3  12   9     1168.53     1433.16    108.78 o 
   4  12   9       76.50      102.32     28.20 o 
   5  12   9      477.16      640.62     74.54 o 
   6  12   9      146.71      187.75     35.90 o 
   7  12   9      365.36      423.31     59.83 o 
   8  12   9      107.40      133.08     27.18 o 
   9  12   9        4.75        2.36      8.58 o 
  -2  13   9      797.38      675.55     96.02 o 
  -1  13   9       92.92       68.63     15.95 o 
   0  13   9      358.67      360.63     50.10 o 
   1  13   9        0.74        4.31      6.00 o 
   2  13   9      264.21      279.35     31.57 o 
   3  13   9        3.17        6.92      9.30 o 
   4  13   9      514.12      656.93     67.34 o 
   5  13   9       45.57       58.37     18.78 o 
   6  13   9      136.86      125.03     31.25 o 
   7  13   9      386.11      460.81     54.09 o 
   8  13   9       46.76       48.81     18.51 o 
  -1  14   9      147.53      154.84     20.26 o 
   0  14   9       47.01       59.44     21.57 o 
   1  14   9       70.15       65.83     18.06 o 
   2  14   9      288.98      280.42     29.98 o 
   3  14   9        4.14        2.01      6.47 o 
   4  14   9      186.37      238.84     35.57 o 
   5  14   9       22.35       36.43     17.76 o 
   6  14   9       11.16        0.22      7.25 o 
   7  14   9      269.07      317.97     47.57 o 
   2  15   9       29.56       32.62     12.48 o 
   3  15   9        5.08       -1.42      8.05 o 
   4  15   9      115.17      158.63     36.26 o 
   5  15   9        2.90       -4.02      9.74 o 
  -5  -9  10     1459.88     1305.31    120.14 o 
  -4  -9  10      104.22       82.03     22.48 o 
  -3  -9  10     1701.88     1647.27    163.91 o 
  -2  -9  10       65.03       84.71     26.20 o 
  -1  -9  10      899.77      909.91    167.78 o 
   0  -9  10      385.86      467.46    118.35 o 
  -7  -8  10        6.75       11.73      7.30 o 
  -6  -8  10      821.54      722.60     70.84 o 
  -5  -8  10      508.04      438.58     43.79 o 
  -4  -8  10      587.14      497.83     35.90 o 
  -3  -8  10      669.82      736.77     76.07 o 
  -2  -8  10      121.82      110.02     25.90 o 
  -1  -8  10      347.46      407.31     55.53 o 
   0  -8  10       45.75       40.49     19.35 o 
   1  -8  10      291.30      317.25     54.34 o 
   2  -8  10      315.78      390.04     65.50 o 
  -7  -7  10      327.38      257.49     36.70 o 
  -6  -7  10      519.97      462.51     51.82 o 
  -5  -7  10       31.10       20.64      5.07 o 
  -4  -7  10      962.14      905.12     63.65 o 
  -3  -7  10       50.52       58.54      6.96 o 
  -2  -7  10      503.60      413.85     37.80 o 
  -1  -7  10      740.82      781.58     79.50 o 
   0  -7  10       44.66       37.52     17.27 o 
   1  -7  10      790.65      807.63     92.75 o 
   2  -7  10       39.35       31.41     18.46 o 
   3  -7  10      772.93      744.96    103.61 o 
  -8  -6  10        0.09        1.26      5.19 o 
  -7  -6  10      472.30      423.52    106.67 o 
  -6  -6  10      195.73      176.87     27.17 o 
  -5  -6  10      612.72      489.36     45.02 o 
  -4  -6  10      728.37      636.58     65.37 o 
  -3  -6  10       90.67       79.37     11.72 o 
  -2  -6  10     1424.49     1078.54     88.75 o 
  -1  -6  10      183.72      214.99     22.26 o 
   0  -6  10     1030.51      931.94     94.38 o 
   1  -6  10     1281.37     1269.13    121.78 o 
   2  -6  10      273.97      325.43     85.90 o 
   3  -6  10     2626.33     2555.09    372.18 o 
   4  -6  10       16.59       30.22     19.80 o 
   5  -6  10     1232.55     1211.07    145.30 o 
  -9  -5  10      122.93      153.22     26.41 o 
  -8  -5  10      320.98      289.04     40.81 o 
  -7  -5  10      501.46      445.10     71.61 o 
  -6  -5  10       21.99       20.45      7.67 o 
  -5  -5  10     1393.77     1292.73    186.69 o 
  -4  -5  10      546.69      436.34     29.37 o 
  -3  -5  10      550.91      517.76     22.84 o 
  -2  -5  10     2564.14     2024.17     67.77 o 
  -1  -5  10      153.15      145.60     11.13 o 
   0  -5  10     5004.15     3857.84    259.00 o 
   1  -5  10      229.22      204.32     23.27 o 
   2  -5  10     3631.62     3378.82    217.91 o 
   3  -5  10     1120.29      980.47    108.68 o 
   4  -5  10     1859.72     1614.81    169.86 o 
   5  -5  10      662.91      656.38    139.64 o 
  -9  -4  10        1.10       13.73     12.67 o 
  -8  -4  10      538.65      563.62     81.20 o 
  -7  -4  10      200.69      216.64     39.53 o 
  -6  -4  10      199.37      197.11     28.51 o 
  -5  -4  10     2887.63     2614.12    444.31 o 
  -4  -4  10        0.87        0.90      4.03 o 
  -3  -4  10     4635.31     3911.70    175.58 o 
  -2  -4  10      541.68      475.66     19.97 o 
  -1  -4  10     4826.58     4158.37    304.10 o 
   0  -4  10     2372.18     2069.14    122.57 o 
   1  -4  10     2990.78     2242.53    125.32 o 
   2  -4  10     5019.85     4361.75    278.17 o 
   3  -4  10      319.75      336.12     70.57 o 
   4  -4  10     3771.22     3408.05    253.83 o 
   5  -4  10       32.02       18.08     10.57 o 
   6  -4  10     1162.13     1143.93    131.01 o 
  -9  -3  10       85.99      114.61     31.44 o 
  -8  -3  10     1007.09     1032.43     94.01 o 
  -7  -3  10       60.23       54.71     13.79 o 
  -6  -3  10     1948.39     2120.41    190.93 o 
  -5  -3  10     1141.36     1101.09     92.10 o 
  -4  -3  10     3192.11     2846.89    320.30 o 
  -3  -3  10     5776.83     5042.79    581.72 o 
  -2  -3  10     2405.04     2164.52     90.59 o 
  -1  -3  10     7678.79     7332.23    558.21 o 
   0  -3  10      124.90      114.92     16.81 o 
   1  -3  10     3540.52     3196.85    131.32 o 
   2  -3  10        0.76        2.18      1.79 o 
   3  -3  10     4877.16     3681.47    333.31 o 
   4  -3  10      215.49      199.05     23.30 o 
   5  -3  10     2061.26     1712.59    110.98 o 
   6  -3  10      242.18      218.79     30.71 o 
   7  -3  10      202.80      149.47     33.79 o 
  -9  -2  10      785.43      820.70     79.55 o 
  -8  -2  10      751.74      781.12     82.55 o 
  -7  -2  10      753.53      807.68     77.70 o 
  -6  -2  10     2726.24     2308.82    348.83 o 
  -5  -2  10     1267.92     1098.60    205.07 o 
  -4  -2  10     5530.89     5071.18    912.96 o 
  -3  -2  10      132.41      117.61     17.94 o 
  -2  -2  10     6355.85     5857.08    372.31 o 
  -1  -2  10      149.19      145.00     28.21 o 
   0  -2  10     3092.58     2766.49     91.93 o 
   1  -2  10     1273.02     1130.13     38.08 o 
   2  -2  10     2074.79     1924.09    109.91 o 
   3  -2  10     3915.48     3656.71    230.25 o 
   4  -2  10      902.20      849.73     74.10 o 
   5  -2  10     1029.11      945.11     61.09 o 
   6  -2  10       19.62        5.94      6.32 o 
   7  -2  10      621.53      515.73     52.37 o 
   8  -2  10      329.43      322.75     42.58 o 
  -9  -1  10      653.25      621.96     65.92 o 
  -8  -1  10       58.35       61.31     22.86 o 
  -7  -1  10     2008.45     2002.07    278.17 o 
  -6  -1  10      129.76       90.48     15.63 o 
  -5  -1  10     3797.85     3476.33    538.17 o 
  -4  -1  10      227.93      232.57     28.21 o 
  -3  -1  10     4720.06     4502.83    252.73 o 
  -2  -1  10     2583.31     2556.88    145.55 o 
  -1  -1  10     6677.48     6748.98    363.00 o 
   0  -1  10     6238.22     6092.21    291.53 o 
   1  -1  10      153.95      161.80     17.83 o 
   2  -1  10     4913.42     4678.81    307.16 o 
   3  -1  10       18.95       16.99      3.36 o 
   4  -1  10     1724.78     1720.81     91.95 o 
   5  -1  10      331.97      284.02     36.35 o 
   6  -1  10       12.47       17.11      4.84 o 
   7  -1  10      493.83      409.90     48.59 o 
   8  -1  10       49.64       41.68     14.74 o 
  -9   0  10        1.71       -1.27      7.67 o 
  -8   0  10     1948.94     1808.55    141.65 o 
  -7   0  10      294.05      262.54     38.86 o 
  -6   0  10     2005.41     1978.45    236.19 o 
  -5   0  10     2037.76     2268.83    161.45 o 
  -4   0  10     2212.13     2368.35    119.49 o 
  -3   0  10     4468.57     4698.75    290.64 o 
  -2   0  10      177.31      187.69     20.01 o 
  -1   0  10     2794.74     2724.25    173.65 o 
   0   0  10      420.93      393.39     19.54 o 
   1   0  10      947.52      926.88     49.65 o 
   2   0  10     2246.49     2381.00    128.90 o 
   3   0  10      310.44      298.69     16.64 o 
   4   0  10     1173.03     1161.93     62.84 o 
   5   0  10      809.66      803.30     46.00 o 
   6   0  10      637.07      611.86     37.79 o 
   7   0  10     1314.77     1140.85     59.47 o 
   8   0  10       95.63      109.18      9.52 o 
   9   0  10      609.62      453.46     48.23 o 
  -9   1  10      599.17      571.12     77.35 o 
  -8   1  10      945.26      878.09     76.30 o 
  -7   1  10      786.09      575.46     58.51 o 
  -6   1  10     1512.24     1602.41     75.59 o 
  -5   1  10       19.99       15.42      7.67 o 
  -4   1  10     3005.44     3107.44    163.72 o 
  -3   1  10     1260.01     1176.94     84.61 o 
  -2   1  10      864.63      834.60     40.73 o 
  -1   1  10     1877.14     1905.37    114.38 o 
   0   1  10      834.79     1035.00     44.77 o 
   1   1  10     1159.09     1205.91     63.43 o 
   2   1  10     2008.84     2124.94    121.45 o 
   3   1  10      777.30      755.33     62.89 o 
   4   1  10     1677.11     1752.99     67.38 o 
   5   1  10        7.19        7.41      3.36 o 
   6   1  10     2101.38     2062.67     94.83 o 
   7   1  10       59.89       81.44     10.24 o 
   8   1  10     1163.60     1078.03     63.01 o 
   9   1  10      227.98      206.39     14.41 o 
  -9   2  10      888.87      867.67     83.49 o 
  -8   2  10        1.07        3.13     11.76 o 
  -7   2  10      489.02      497.43     33.09 o 
  -6   2  10      124.66      134.65     10.93 o 
  -5   2  10       76.61       82.88     17.00 o 
  -4   2  10     2017.71     1976.91    161.07 o 
  -3   2  10        3.07        8.33      6.10 o 
  -2   2  10      779.98      782.90     53.20 o 
  -1   2  10     1664.01     1920.62     95.06 o 
   0   2  10      271.43      243.42     17.51 o 
   1   2  10     4505.94     4766.24    233.33 o 
   2   2  10       14.60       58.42     24.37 o 
   3   2  10     4068.96     3879.73    404.66 o 
   4   2  10      359.88      400.28     20.28 o 
   5   2  10     2805.07     2688.01    119.84 o 
   6   2  10      901.27      945.52     50.85 o 
   7   2  10     1064.88     1054.49     64.31 o 
   8   2  10     1787.47     1565.87    130.59 o 
   9   2  10      356.94      302.86     29.01 o 
  -9   3  10      400.53      414.09     64.31 o 
  -8   3  10      170.53      143.51     37.96 o 
  -7   3  10      168.45      207.80     16.90 o 
  -6   3  10      325.87      387.65     58.06 o 
  -5   3  10      294.23      179.89     83.67 o 
  -4   3  10     1027.60      892.52     82.77 o 
  -3   3  10      591.83      565.58     60.85 o 
  -2   3  10     1512.48     1541.53    120.21 o 
  -1   3  10      176.49      208.99     15.69 o 
   0   3  10     7265.76     8022.68    463.62 o 
   1   3  10     1763.43     1908.85     89.33 o 
   2   3  10     4599.27     4234.26    532.44 o 
   3   3  10     3742.03     3879.78    342.75 o 
   4   3  10     1956.83     1958.52     91.24 o 
   5   3  10     3415.58     3341.54    170.20 o 
   6   3  10     1240.40     1220.22     55.95 o 
   7   3  10     1294.76     1310.89     66.09 o 
   8   3  10       10.97        8.41      5.52 o 
   9   3  10     1265.36     1105.97     95.20 o 
  -8   4  10      173.39      198.60     45.26 o 
  -7   4  10      581.96      502.89     70.86 o 
  -6   4  10        3.95        0.00      7.15 o 
  -5   4  10     2051.15     1885.17    185.20 o 
  -4   4  10       12.07       20.97     11.59 o 
  -3   4  10     2572.91     2356.77    196.14 o 
  -2   4  10     1124.55     1148.11     68.14 o 
  -1   4  10     2748.00     2970.04    170.06 o 
   0   4  10     6054.95     6741.34    439.57 o 
   1   4  10     1854.75     1706.47    110.49 o 
   2   4  10     6023.74     5752.20    923.78 o 
   3   4  10      418.76      421.34     47.96 o 
   4   4  10     4184.67     4205.42    247.15 o 
   5   4  10      278.56      285.18     19.10 o 
   6   4  10     3169.83     3263.27    166.22 o 
   7   4  10      338.78      351.66     22.80 o 
   8   4  10      340.92      344.22     22.74 o 
   9   4  10      276.05      287.20     26.99 o 
  10   4  10      274.34      227.90     21.80 o 
  -8   5  10      507.69      431.28     69.97 o 
  -7   5  10      248.66      213.63     80.39 o 
  -6   5  10      824.78      732.00     93.49 o 
  -5   5  10      747.77      644.82     51.25 o 
  -4   5  10     1249.33     1017.28     88.65 o 
  -3   5  10     2955.89     2618.89    174.45 o 
  -2   5  10      523.91      607.29     69.86 o 
  -1   5  10     6769.81     7334.72    507.59 o 
   0   5  10       16.25       27.28     11.04 o 
   1   5  10     5655.20     5728.58    397.43 o 
   2   5  10      512.13      386.71    121.78 o 
   3   5  10     5773.28     5648.11    587.15 o 
   4   5  10      402.16      458.01     27.68 o 
   5   5  10      556.92      559.66     35.52 o 
   6   5  10      456.97      534.80     31.27 o 
   7   5  10      712.41      699.44     43.91 o 
   8   5  10      276.88      281.47     21.05 o 
   9   5  10        8.14        9.99      5.27 o 
  10   5  10      192.54      195.47     20.70 o 
  -7   6  10      258.96      213.18     48.83 o 
  -6   6  10     1454.51     1360.09    236.41 o 
  -5   6  10       55.96       57.98     14.16 o 
  -4   6  10     2638.33     2227.05    351.04 o 
  -3   6  10      174.58      163.37     25.51 o 
  -2   6  10     2219.43     2022.70    120.89 o 
  -1   6  10      543.81      532.72     40.78 o 
   0   6  10     2902.60     2774.06    247.43 o 
   1   6  10     2544.46     2257.82    246.53 o 
   2   6  10      392.09      324.40     72.72 o 
   3   6  10     1806.04     1665.16    179.09 o 
   4   6  10      445.07      472.15     42.88 o 
   5   6  10      925.85      980.00     50.85 o 
   6   6  10       53.00       54.19      9.87 o 
   7   6  10     1680.42     1718.66     88.36 o 
   8   6  10      241.08      256.56     24.38 o 
   9   6  10       75.50       73.82     11.34 o 
  10   6  10       72.71       74.59     11.55 o 
  -7   7  10     1008.17      885.79    122.82 o 
  -6   7  10      627.40      571.67     86.05 o 
  -5   7  10      457.11      403.15     45.45 o 
  -4   7  10      790.93      661.74    110.09 o 
  -3   7  10      756.12      626.18     55.58 o 
  -2   7  10     1010.24      955.18     72.91 o 
  -1   7  10     1254.73     1235.15    160.26 o 
   0   7  10     2551.00     2305.74    280.18 o 
   1   7  10       72.20       77.01     13.51 o 
   2   7  10     2631.90     2305.17    528.20 o 
   3   7  10      179.73      200.77     21.80 o 
   4   7  10     1779.85     1944.03    135.04 o 
   5   7  10      191.64      233.81     24.81 o 
   6   7  10       38.67       39.30     10.77 o 
   7   7  10      188.43      226.22     25.36 o 
   8   7  10        7.78        4.10      5.55 o 
   9   7  10      156.00      172.70     21.44 o 
  10   7  10      169.80      184.55     21.42 o 
  -6   8  10      472.65      433.37     68.93 o 
  -5   8  10      629.52      549.85     63.12 o 
  -4   8  10       95.57       82.43     16.67 o 
  -3   8  10      906.77      820.15     69.10 o 
  -2   8  10       31.10       23.12      8.77 o 
  -1   8  10     1188.77     1080.98    161.90 o 
   0   8  10       11.17       13.42      7.44 o 
   1   8  10      513.75      430.81     78.23 o 
   2   8  10     1185.33     1035.69    231.72 o 
   3   8  10        1.37        0.76      4.62 o 
   4   8  10     1283.64     1347.61    105.24 o 
   5   8  10      125.31      118.41     19.05 o 
   6   8  10      178.42      220.94     26.66 o 
   7   8  10      538.13      620.09     56.89 o 
   8   8  10      109.51      129.37     18.75 o 
   9   8  10      536.20      548.46     46.75 o 
  10   8  10        2.84        0.17      5.52 o 
  -6   9  10      657.14      688.98    147.23 o 
  -5   9  10       38.88       51.00     13.73 o 
  -4   9  10      500.47      399.98     71.61 o 
  -3   9  10      262.96      277.03     33.23 o 
  -2   9  10       65.42       50.90     11.37 o 
  -1   9  10      316.61      294.67     35.36 o 
   0   9  10       57.08       42.63     12.73 o 
   1   9  10      250.80      196.77     36.62 o 
   2   9  10      765.59      677.51    125.95 o 
   3   9  10      814.42      779.87    169.27 o 
   4   9  10     1264.43     1347.52    106.24 o 
   5   9  10        0.75        4.88      7.51 o 
   6   9  10      622.99      720.22     68.00 o 
   7   9  10      307.85      320.82     36.01 o 
   8   9  10      501.49      566.20     50.46 o 
   9   9  10      281.98      276.35     29.78 o 
  10   9  10      221.77      173.20     59.07 o 
  -5  10  10       59.06       53.47     16.62 o 
  -4  10  10      311.74      278.56     28.70 o 
  -3  10  10        9.58        2.20      5.77 o 
  -2  10  10       24.39       26.34     11.65 o 
  -1  10  10      471.07      421.53     67.81 o 
   0  10  10       12.35        6.59      7.24 o 
   1  10  10      526.31      461.04     88.50 o 
   2  10  10       35.54       43.60     11.11 o 
   3  10  10      549.65      615.75     80.17 o 
   4  10  10      226.20      243.48     42.95 o 
   5  10  10      515.38      596.83     56.27 o 
   6  10  10      676.26      703.07     58.39 o 
   7  10  10      228.39      252.47     33.74 o 
   8  10  10      485.06      583.80     95.95 o 
   9  10  10       28.86       15.12     12.61 o 
  -4  11  10      130.99      125.39     18.15 o 
  -3  11  10       26.79       31.11      9.74 o 
  -2  11  10      106.22      141.04     29.63 o 
  -1  11  10      384.00      335.97     66.84 o 
   0  11  10      298.85      272.42     62.01 o 
   1  11  10      319.16      305.02     94.76 o 
   2  11  10      482.11      464.19     40.78 o 
   3  11  10      421.85      424.38     59.33 o 
   4  11  10      227.72      245.23     29.92 o 
   5  11  10      960.40     1068.50    103.91 o 
   6  11  10       47.64       59.66     16.79 o 
   7  11  10      779.08      855.25     88.61 o 
   8  11  10        0.62        0.17      6.46 o 
   9  11  10      421.56      431.55     47.44 o 
  -3  12  10      229.26      221.69     27.62 o 
  -2  12  10      128.29      112.47     21.29 o 
  -1  12  10      163.97      171.26     27.88 o 
   0  12  10      455.40      438.64    100.34 o 
   1  12  10       56.29       54.08     12.21 o 
   2  12  10      448.20      451.00     51.23 o 
   3  12  10       26.08       24.28     15.00 o 
   4  12  10     1549.93     1703.00    133.54 o 
   5  12  10       22.28       35.92     15.36 o 
   6  12  10      838.93      927.54     94.45 o 
   7  12  10      363.37      394.57     57.84 o 
   8  12  10      262.49      253.26     39.72 o 
  -2  13  10        9.77        2.30      6.89 o 
  -1  13  10      521.72      500.52     51.47 o 
   0  13  10       13.57       15.45      9.14 o 
   1  13  10      628.42      635.03     66.77 o 
   2  13  10      161.28      114.37     69.60 o 
   3  13  10      883.97      974.25    101.70 o 
   4  13  10      371.59      506.87     76.74 o 
   5  13  10      610.74      731.00     96.60 o 
   6  13  10      102.82      151.59     38.62 o 
   7  13  10       12.74       23.50     17.22 o 
   8  13  10      232.55      250.14     66.54 o 
   0  14  10      270.73      293.61     40.86 o 
   1  14  10      433.83      400.22     44.86 o 
   2  14  10       11.40       11.28      8.39 o 
   3  14  10      127.47      170.25     36.62 o 
   4  14  10       38.00       39.76     17.25 o 
   5  14  10      344.13      549.33     88.13 o 
   6  14  10        0.78       13.33     16.26 o 
  -5  -8  11      560.15      426.85     25.96 o 
  -4  -8  11     1182.54     1124.28    156.17 o 
  -3  -8  11      205.85      197.11     35.28 o 
  -2  -8  11     1361.97     1348.63    140.83 o 
  -1  -8  11      166.76      131.01     59.55 o 
   0  -8  11     1285.49     1282.68    222.71 o 
   1  -8  11       31.62       47.34     40.79 o 
  -6  -7  11      218.72      154.56     21.74 o 
  -5  -7  11     1938.64     1506.33    118.05 o 
  -4  -7  11      116.70       81.11      9.71 o 
  -3  -7  11     1569.08     1220.34     93.82 o 
  -2  -7  11      169.35      186.54     33.79 o 
  -1  -7  11     1145.49     1020.67    109.57 o 
   0  -7  11      348.45      454.21     65.80 o 
   1  -7  11      240.35      175.52     40.20 o 
   2  -7  11      789.68      779.49    103.32 o 
  -7  -6  11       14.16       25.79      9.94 o 
  -6  -6  11     1853.01     1502.68    251.37 o 
  -5  -6  11      273.20      248.19     31.19 o 
  -4  -6  11     1119.62      843.26     50.62 o 
  -3  -6  11     1367.40      997.23     77.18 o 
  -2  -6  11      302.34      307.94     16.91 o 
  -1  -6  11     1080.30      955.01     95.43 o 
   0  -6  11       16.10       11.91     12.06 o 
   1  -6  11      730.60      733.79     86.49 o 
   2  -6  11      378.09      389.00     60.59 o 
   3  -6  11      164.72      220.48     46.45 o 
   4  -6  11      734.84      755.23    165.25 o 
  -8  -5  11      252.42      277.23     33.28 o 
  -7  -5  11      479.45      373.56     83.07 o 
  -6  -5  11      725.19      626.72    108.30 o 
  -5  -5  11      200.04      145.75     23.06 o 
  -4  -5  11     1898.07     1390.14     88.88 o 
  -3  -5  11      142.99      114.15      8.52 o 
  -2  -5  11      927.55      846.20     53.14 o 
  -1  -5  11      884.34      796.51     42.38 o 
   0  -5  11       22.69       17.21      5.73 o 
   1  -5  11      464.05      403.07     40.83 o 
   2  -5  11       36.55       37.96     13.58 o 
   3  -5  11      836.65      833.07    181.47 o 
   4  -5  11      788.03      616.03     86.79 o 
   5  -5  11      602.51      568.99     85.60 o 
  -8  -4  11        0.02      -13.76     13.76 o 
  -7  -4  11      556.17      619.89     57.95 o 
  -6  -4  11        6.90       10.56      8.51 o 
  -5  -4  11      483.49      420.54     62.08 o 
  -4  -4  11      851.71      693.04     56.38 o 
  -3  -4  11       42.72       43.08      5.29 o 
  -2  -4  11     1652.27     1416.48     79.29 o 
  -1  -4  11      410.71      376.02     25.33 o 
   0  -4  11      633.12      634.79     33.20 o 
   1  -4  11     1205.14      983.50     82.10 o 
   2  -4  11       24.98       59.07     13.41 o 
   3  -4  11     2087.84     1921.43    149.20 o 
   4  -4  11       31.81       20.85     10.64 o 
   5  -4  11     1946.54     1633.58    117.89 o 
   6  -4  11       26.35        8.78     13.55 o 
  -8  -3  11      120.51      113.02     25.81 o 
  -7  -3  11      283.23      348.68     34.92 o 
  -6  -3  11       20.22       21.00      8.64 o 
  -5  -3  11      239.09      227.29     25.32 o 
  -4  -3  11      431.07      420.62     41.71 o 
  -3  -3  11      712.89      621.16     59.62 o 
  -2  -3  11     1707.81     1510.03    161.08 o 
  -1  -3  11       35.79       25.06      6.04 o 
   0  -3  11     3001.69     2814.03    124.83 o 
   1  -3  11      403.27      384.27     21.33 o 
   2  -3  11     2671.16     2239.68    146.52 o 
   3  -3  11     1294.87     1113.90    118.88 o 
   4  -3  11     1998.45     1533.95    119.95 o 
   5  -3  11     1541.49     1246.36     90.89 o 
   6  -3  11      882.57      714.67     60.52 o 
  -9  -2  11        7.00      -13.45     13.45 o 
  -8  -2  11      199.64      224.50     37.44 o 
  -7  -2  11      295.86      380.78     57.32 o 
  -6  -2  11        8.68        6.26      2.46 o 
  -5  -2  11     1091.12     1002.85    212.51 o 
  -4  -2  11       13.15       10.06      6.33 o 
  -3  -2  11     3514.04     3140.82    167.44 o 
  -2  -2  11       12.39       16.06      7.89 o 
  -1  -2  11     3780.16     3872.57    228.23 o 
   0  -2  11     3140.78     3020.41    159.81 o 
   1  -2  11     2080.22     1926.41     63.45 o 
   2  -2  11     3135.03     2981.92    105.07 o 
   3  -2  11      621.42      624.06     38.25 o 
   4  -2  11     3107.70     2903.40    222.84 o 
   5  -2  11      323.23      239.50     29.18 o 
   6  -2  11     2500.68     1671.88    981.89 o 
   7  -2  11       43.84       46.00     30.52 o 
  -9  -1  11      157.50      180.68     32.44 o 
  -8  -1  11      810.61      792.81     88.46 o 
  -7  -1  11       31.22       42.97     13.40 o 
  -6  -1  11     1020.94      869.11    225.84 o 
  -5  -1  11      419.94      453.09     83.22 o 
  -4  -1  11     2702.96     2656.79    162.72 o 
  -3  -1  11     1722.29     1725.39    105.73 o 
  -2  -1  11     3987.04     4125.16    241.53 o 
  -1  -1  11     4055.71     4116.25    289.33 o 
   0  -1  11      149.66      141.16     10.97 o 
   1  -1  11     7060.30     6964.65    371.21 o 
   2  -1  11      427.88      361.48     30.78 o 
   3  -1  11     5001.87     5102.77    397.36 o 
   4  -1  11      158.76      178.75     16.45 o 
   5  -1  11     2693.94     2370.24    185.95 o 
   6  -1  11      589.79      537.15     66.08 o 
   7  -1  11      726.46      509.14     97.51 o 
  -9   0  11      839.85      792.64     81.00 o 
  -8   0  11      237.05      223.41     35.95 o 
  -7   0  11     1040.92     1127.71    222.86 o 
  -6   0  11     1897.78     1742.59    305.19 o 
  -5   0  11     1181.02     1167.10    102.94 o 
  -4   0  11     3320.39     3500.21    201.30 o 
  -3   0  11      311.98      385.80     27.64 o 
  -2   0  11     7699.85     7742.61    725.91 o 
  -1   0  11     1156.88     1266.82     62.16 o 
   0   0  11     8792.05     9289.07    531.53 o 
   1   0  11     2868.42     2963.41    162.86 o 
   2   0  11     2838.72     2783.20    300.46 o 
   3   0  11     2969.11     2957.97    159.96 o 
   4   0  11      129.48      149.75     13.19 o 
   5   0  11      832.37      881.51     52.19 o 
   6   0  11        4.26        9.85      4.06 o 
   7   0  11      528.38      521.05     28.28 o 
   8   0  11      278.37      238.20     17.28 o 
  -8   1  11      318.89      256.04     66.02 o 
  -7   1  11     2506.06     2699.79    312.18 o 
  -6   1  11        1.32        6.93      3.84 o 
  -5   1  11     3781.51     4091.51    249.79 o 
  -4   1  11      151.09      216.46     31.72 o 
  -3   1  11     3049.69     3023.43    209.49 o 
  -2   1  11     2810.84     3050.47    200.45 o 
  -1   1  11     7539.56     8614.30    536.26 o 
   0   1  11     2649.45     2878.87    122.89 o 
   1   1  11       85.42       86.06      8.51 o 
   2   1  11     3907.56     3750.80    478.84 o 
   3   1  11      379.11      402.42     30.35 o 
   4   1  11      778.43      804.57     41.08 o 
   5   1  11      273.71      290.20     16.20 o 
   6   1  11        4.85       -1.63      3.05 o 
   7   1  11      463.78      435.97     27.03 o 
   8   1  11        2.47        5.72      6.26 o 
  -8   2  11     1665.64     1681.21    215.12 o 
  -7   2  11      327.60      419.97    120.29 o 
  -6   2  11     1901.91     1908.95    102.22 o 
  -5   2  11     2258.31     2339.86    131.40 o 
  -4   2  11      626.04      576.09     40.40 o 
  -3   2  11     2490.01     2700.37    125.23 o 
  -2   2  11       44.26       68.04      8.96 o 
  -1   2  11     1444.00     1673.95     73.59 o 
   0   2  11      178.00      223.44     18.25 o 
   1   2  11      583.27      554.13     35.03 o 
   2   2  11     1427.70     1237.77    141.12 o 
   3   2  11      274.51      229.61     27.92 o 
   4   2  11     1548.86     1569.00     86.13 o 
   5   2  11      197.58      178.23     13.32 o 
   6   2  11      495.66      495.96     29.42 o 
   7   2  11      501.87      515.16     28.43 o 
   8   2  11      187.91      171.81     14.01 o 
   9   2  11      543.39      527.92     37.72 o 
  -8   3  11      520.85      518.67     86.49 o 
  -7   3  11      282.88      230.90     49.43 o 
  -6   3  11      863.24      959.14     59.70 o 
  -5   3  11       26.87       41.48     15.90 o 
  -4   3  11     2378.48     2317.42    165.01 o 
  -3   3  11      659.71      706.13     38.70 o 
  -2   3  11      868.70      951.42     52.28 o 
  -1   3  11      793.16      840.17     46.94 o 
   0   3  11        4.71       10.15      5.01 o 
   1   3  11     1983.54     2077.78    111.94 o 
   2   3  11       31.72       31.22      8.80 o 
   3   3  11     1367.55     1272.69    215.35 o 
   4   3  11     2082.83     2063.11    193.30 o 
   5   3  11      126.33      116.97     11.73 o 
   6   3  11     2488.18     2500.33    125.42 o 
   7   3  11        0.16       -0.32      4.58 o 
   8   3  11     1355.48     1253.91     62.07 o 
   9   3  11      135.69      124.24     15.91 o 
  -8   4  11        6.11       -5.81     13.55 o 
  -7   4  11      349.57      323.80     56.87 o 
  -6   4  11      248.98      191.90    151.55 o 
  -5   4  11      287.94      246.23     48.09 o 
  -4   4  11     1291.24     1229.85    102.99 o 
  -3   4  11       80.97       68.37     15.81 o 
  -2   4  11      854.74      870.91     77.26 o 
  -1   4  11      141.33      138.98     17.55 o 
   0   4  11      707.16      783.06     41.56 o 
   1   4  11     2338.91     2606.42    131.79 o 
   2   4  11      551.63      453.89     60.81 o 
   3   4  11     3588.23     4036.04    256.22 o 
   4   4  11      280.05      312.25     33.63 o 
   5   4  11     3465.18     3379.80    262.27 o 
   6   4  11      924.63      916.09     57.35 o 
   7   4  11      702.87      749.74     46.89 o 
   8   4  11     1209.45     1122.97     64.79 o 
   9   4  11      320.75      265.66     22.44 o 
  -7   5  11      329.92      300.13     59.85 o 
  -6   5  11        7.55        2.68     11.02 o 
  -5   5  11      539.97      453.34     49.67 o 
  -4   5  11      255.87      231.28     27.58 o 
  -3   5  11      191.98      170.03     21.86 o 
  -2   5  11     1593.36     1597.56     98.56 o 
  -1   5  11       19.58       15.72     10.01 o 
   0   5  11     2469.46     2581.86    153.76 o 
   1   5  11      583.81      612.83     43.42 o 
   2   5  11     2490.70     2211.73    307.72 o 
   3   5  11     2079.55     2067.91    290.91 o 
   4   5  11     1787.30     1790.67    173.75 o 
   5   5  11     3607.19     3435.93    429.72 o 
   6   5  11      658.35      611.86     50.54 o 
   7   5  11     2372.65     2266.95    162.05 o 
   8   5  11       79.07       50.40     18.44 o 
   9   5  11     1345.40     1137.89     61.99 o 
  -7   6  11      117.75      106.15     61.19 o 
  -6   6  11       35.31       27.99     19.95 o 
  -5   6  11      827.07      753.68     64.16 o 
  -4   6  11       43.46       43.17     12.84 o 
  -3   6  11     1803.90     1667.80    123.35 o 
  -2   6  11      800.78      799.76     70.92 o 
  -1   6  11     2585.64     2612.39    163.98 o 
   0   6  11     2486.14     2551.45    180.20 o 
   1   6  11      774.17      751.77     63.00 o 
   2   6  11     3221.61     2829.35    490.01 o 
   3   6  11      289.30      278.38     71.98 o 
   4   6  11     4518.17     4926.28    344.06 o 
   5   6  11      193.20      202.46     22.86 o 
   6   6  11     1910.33     1880.13    130.09 o 
   7   6  11      455.18      479.57     34.80 o 
   8   6  11      110.77      150.63     18.94 o 
   9   6  11      604.19      566.16     54.47 o 
  -7   7  11        9.14       -4.47     13.55 o 
  -6   7  11      277.70      266.48     56.72 o 
  -5   7  11      219.37      167.63     24.97 o 
  -4   7  11      854.78      774.56     61.49 o 
  -3   7  11     2150.62     2035.51    156.06 o 
  -2   7  11      238.73      242.63     45.55 o 
  -1   7  11     3555.35     3531.97    485.69 o 
   0   7  11       19.43       25.60     10.41 o 
   1   7  11     2166.36     1914.00    239.83 o 
   2   7  11      365.88      305.05     48.16 o 
   3   7  11     1839.63     1786.32    320.22 o 
   4   7  11      981.92     1090.63    108.83 o 
   5   7  11     1292.11     1215.66    143.66 o 
   6   7  11      804.78      845.76     59.89 o 
   7   7  11      819.34      856.92     62.00 o 
   8   7  11      753.69      787.30     51.83 o 
   9   7  11       73.35       73.46     16.15 o 
  -6   8  11      963.09      931.19    127.14 o 
  -5   8  11       50.00       49.60     14.59 o 
  -4   8  11     1711.82     1521.89    168.00 o 
  -3   8  11        7.59        9.07     13.84 o 
  -2   8  11     1521.90     1484.00    139.87 o 
  -1   8  11      180.26      174.64     23.89 o 
   0   8  11     2514.13     2380.42    290.30 o 
   1   8  11      699.11      594.96     76.89 o 
   2   8  11      398.81      346.88     80.24 o 
   3   8  11     1466.85     1372.97    206.63 o 
   4   8  11      424.70      440.21     44.51 o 
   5   8  11     1462.79     1607.25    110.34 o 
   6   8  11       19.71        7.84      9.66 o 
   7   8  11      418.74      507.36     78.39 o 
   8   8  11      481.98      626.66    151.11 o 
   9   8  11        1.63        8.69      8.57 o 
  -5   9  11      587.07      484.06     84.34 o 
  -4   9  11      242.43      202.84     55.01 o 
  -3   9  11     1261.15     1182.03    105.38 o 
  -2   9  11      892.41      910.00    109.35 o 
  -1   9  11      520.53      493.47     82.10 o 
   0   9  11     1994.67     1866.32    351.86 o 
   1   9  11      159.82      124.26     28.88 o 
   2   9  11     1444.84     1224.50    261.94 o 
   3   9  11      231.62      198.30     56.42 o 
   4   9  11      675.72      752.48     61.14 o 
   5   9  11      163.80      205.17     27.55 o 
   6   9  11        5.76        7.34      7.57 o 
   7   9  11       79.70       85.60     17.28 o 
   8   9  11       65.23       58.55     16.55 o 
   9   9  11       79.71       65.99     30.73 o 
  -5  10  11      526.84      456.92     44.88 o 
  -4  10  11       91.28       68.73     15.75 o 
  -3  10  11     1437.66     1164.36     96.98 o 
  -2  10  11       23.46       23.97     13.02 o 
  -1  10  11      321.20      350.57     42.65 o 
   0  10  11       77.60       87.52     24.79 o 
   1  10  11      121.10       96.57     17.97 o 
   2  10  11      151.15      128.41     37.59 o 
   3  10  11       21.81       20.24      9.55 o 
   4  10  11       59.67       95.28     23.57 o 
   5  10  11      121.01      107.85     20.05 o 
   6  10  11        9.21       19.05     12.96 o 
   7  10  11      328.65      341.55     39.21 o 
   8  10  11       20.87       22.84     11.38 o 
   9  10  11      250.13      296.85     33.35 o 
  -4  11  11      119.43       93.79     17.51 o 
  -3  11  11      306.43      262.81     35.60 o 
  -2  11  11      313.19      277.66     36.00 o 
  -1  11  11       76.32       84.04     26.42 o 
   0  11  11        7.64       13.31     10.74 o 
   1  11  11       87.65       91.59     48.23 o 
   2  11  11      127.19       78.49     58.80 o 
   3  11  11      120.29      134.51     34.74 o 
   4  11  11      112.74      145.44     25.24 o 
   5  11  11        5.06       16.01     11.78 o 
   6  11  11      426.55      453.44     48.99 o 
   7  11  11       18.35       26.90     13.18 o 
   8  11  11      373.18      409.09     60.33 o 
  -3  12  11       15.40       14.72      8.90 o 
  -2  12  11      323.83      302.43     33.48 o 
  -1  12  11       32.30       19.59     19.28 o 
   0  12  11       30.58       45.90     12.61 o 
   1  12  11      309.54      294.77     60.59 o 
   2  12  11        0.65        7.62      7.88 o 
   3  12  11      422.55      463.56     75.11 o 
   4  12  11       14.07        2.85      7.94 o 
   5  12  11      376.88      438.65     51.88 o 
   6  12  11      279.94      293.57     40.56 o 
   7  12  11      185.73      223.25     35.64 o 
   8  12  11      388.32      379.98     50.33 o 
  -1  13  11       14.63       16.39      9.94 o 
   0  13  11      271.37      289.45     39.28 o 
   1  13  11      232.55      198.75     35.73 o 
   2  13  11      244.49      223.52     45.26 o 
   3  13  11      446.28      406.48     85.90 o 
   4  13  11       50.45       80.88     25.13 o 
   5  13  11      523.38      607.17     72.24 o 
   6  13  11       37.06       48.92     22.76 o 
   7  13  11      483.03      583.57     68.08 o 
   1  14  11       37.40       35.00     13.48 o 
   2  14  11      424.96      407.12     46.90 o 
   3  14  11       27.34        9.52     15.24 o 
   4  14  11      387.89      596.17    116.79 o 
   5  14  11       80.60       86.59     51.07 o 
  -5  -7  12       58.09       31.11      8.49 o 
  -4  -7  12      746.66      689.57     69.37 o 
  -3  -7  12      558.03      500.95     63.72 o 
  -2  -7  12     1195.10     1136.19    127.14 o 
  -1  -7  12      996.80     1034.51    197.26 o 
   0  -7  12      643.48      525.37    131.75 o 
   1  -7  12     1142.81     1214.80    231.94 o 
  -6  -6  12      413.79      329.90     55.08 o 
  -5  -6  12      971.37      734.88     83.96 o 
  -4  -6  12     1299.50     1057.75     66.56 o 
  -3  -6  12       67.47       60.44      8.46 o 
  -2  -6  12     2494.29     2303.35    227.03 o 
  -1  -6  12       97.35       85.75     27.84 o 
   0  -6  12     2537.47     2500.90    265.89 o 
   1  -6  12       40.46       34.84     22.03 o 
   2  -6  12     1197.59     1051.18    134.13 o 
  -7  -5  12     1078.15      898.92    164.21 o 
  -6  -5  12      394.24      315.55     60.44 o 
  -5  -5  12     1857.27     1483.99    151.55 o 
  -4  -5  12       50.76       47.28     12.34 o 
  -3  -5  12     2771.07     2326.35    215.82 o 
  -2  -5  12      895.93      736.76     63.86 o 
  -1  -5  12     1797.45     1725.02    158.38 o 
   0  -5  12      682.61      619.19     55.68 o 
   1  -5  12      586.46      505.38     45.07 o 
   2  -5  12      802.17      834.44     71.16 o 
   3  -5  12        0.01        5.73     10.57 o 
   4  -5  12      786.11      780.54    113.29 o 
  -7  -4  12       23.63       28.11     11.34 o 
  -6  -4  12     1515.65     1425.42    182.14 o 
  -5  -4  12      149.66      131.36     17.61 o 
  -4  -4  12     1329.11      982.47     65.32 o 
  -3  -4  12     1599.65     1384.45    126.97 o 
  -2  -4  12      523.66      420.90     24.75 o 
  -1  -4  12     1724.55     1522.79    127.79 o 
   0  -4  12        0.76        1.67      1.72 o 
   1  -4  12      375.05      377.39     43.55 o 
   2  -4  12       69.13       70.85     17.77 o 
   3  -4  12      103.66       67.44     49.05 o 
   4  -4  12      568.57      511.48     48.81 o 
   5  -4  12        6.47        3.26      7.22 o 
  -8  -3  12      491.25      490.70     62.23 o 
  -7  -3  12      279.01      259.07     57.17 o 
  -6  -3  12      512.80      520.15     75.25 o 
  -5  -3  12      122.38      109.82     12.84 o 
  -4  -3  12      804.19      662.09     64.45 o 
  -3  -3  12       15.96        7.75      5.28 o 
  -2  -3  12      955.32      942.46    110.84 o 
  -1  -3  12      529.99      548.78     58.36 o 
   0  -3  12        4.90        6.15      4.52 o 
   1  -3  12      358.71      359.13     16.15 o 
   2  -3  12      195.37      147.86      9.99 o 
   3  -3  12      555.92      558.34     59.95 o 
   4  -3  12      505.40      415.72     40.91 o 
   5  -3  12      522.06      463.30     46.77 o 
  -8  -2  12        0.76        6.46     11.34 o 
  -7  -2  12      552.83      552.48     66.91 o 
  -6  -2  12       11.58       11.66      3.38 o 
  -5  -2  12       67.64       73.68      8.75 o 
  -4  -2  12      285.63      290.89     31.38 o 
  -3  -2  12       54.87       53.75     10.31 o 
  -2  -2  12     1152.58     1228.71    105.10 o 
  -1  -2  12       63.12       61.06     11.31 o 
   0  -2  12     1275.86     1294.04    141.95 o 
   1  -2  12     1809.34     1707.84    128.42 o 
   2  -2  12      318.89      275.97     11.58 o 
   3  -2  12     1540.37     1397.64    108.28 o 
   4  -2  12       54.95       18.16     22.78 o 
   5  -2  12     1553.61     1253.80    127.88 o 
   6  -2  12        2.99       14.29     12.95 o 
  -8  -1  12      183.37      229.45     64.16 o 
  -7  -1  12      355.65      368.02     47.42 o 
  -6  -1  12        6.96        5.12      4.75 o 
  -5  -1  12      198.71      216.79     23.45 o 
  -4  -1  12      414.70      392.35     29.41 o 
  -3  -1  12      639.37      639.98     51.36 o 
  -2  -1  12      297.82      285.16     29.20 o 
  -1  -1  12     1203.44     1113.31     56.73 o 
   0  -1  12     2497.29     2328.53     96.71 o 
   1  -1  12        0.38       -2.18      3.56 o 
   2  -1  12     5652.81     5683.72    278.04 o 
   3  -1  12      964.93      885.67     66.42 o 
   4  -1  12     2182.83     1994.33    225.00 o 
   5  -1  12     1436.13     1103.03    134.95 o 
   6  -1  12     1195.26      960.82    106.15 o 
   7  -1  12     1495.83     1181.89    185.79 o 
  -8   0  12      377.21      361.36     62.23 o 
  -7   0  12      147.77      146.79     42.88 o 
  -6   0  12      320.70      317.06     76.07 o 
  -5   0  12     1153.23     1177.51     74.44 o 
  -4   0  12       11.38        7.21      7.90 o 
  -3   0  12     2497.05     2748.97    164.68 o 
  -2   0  12      108.97      114.78     11.40 o 
  -1   0  12     6775.33     6935.04    418.83 o 
   0   0  12     2302.91     2410.45    109.64 o 
   1   0  12     3708.60     4045.57    224.30 o 
   2   0  12     4147.41     4431.18    254.08 o 
   3   0  12     1053.88     1197.37    112.67 o 
   4   0  12     3519.53     3461.46    217.34 o 
   5   0  12      169.28      129.63     17.76 o 
   6   0  12     2096.36     1848.58    134.03 o 
   7   0  12        1.63       -1.48      5.00 o 
  -8   1  12      599.77      429.61    118.73 o 
  -7   1  12       21.84        1.19     19.06 o 
  -6   1  12     1533.48     1552.32    102.26 o 
  -5   1  12      463.22      475.13     49.93 o 
  -4   1  12     3256.50     3636.36    236.69 o 
  -3   1  12     2318.59     2422.88    211.28 o 
  -2   1  12      420.17      492.57     37.28 o 
  -1   1  12     5054.07     5719.41    322.13 o 
   0   1  12     1096.08     1244.72     56.67 o 
   1   1  12     5365.79     6020.17    347.95 o 
   2   1  12        6.07        5.09      4.00 o 
   3   1  12     4533.32     4481.96    314.43 o 
   4   1  12     1248.32     1202.57     63.97 o 
   5   1  12     1424.67     1448.02     93.28 o 
   6   1  12      286.57      297.21     21.60 o 
   7   1  12      509.52      486.79     34.63 o 
   8   1  12      491.59      493.15     45.11 o 
  -8   2  12       78.92       93.49     36.32 o 
  -7   2  12      564.02      588.04     93.49 o 
  -6   2  12     1288.36     1335.71     76.73 o 
  -5   2  12      105.36      134.76     15.08 o 
  -4   2  12     4365.19     4529.65    338.09 o 
  -3   2  12       11.32        7.85      7.75 o 
  -2   2  12     2547.40     2890.81    194.65 o 
  -1   2  12       60.81       77.12     14.25 o 
   0   2  12     6858.78     8034.11    473.22 o 
   1   2  12      402.67      422.54     24.77 o 
   2   2  12     2280.39     2289.86    170.10 o 
   3   2  12     2187.25     2205.33    190.27 o 
   4   2  12      195.42      223.21     17.74 o 
   5   2  12     1289.40     1399.05     81.07 o 
   6   2  12       24.04       24.39      6.04 o 
   7   2  12      245.09      258.90     20.25 o 
   8   2  12        7.96       16.93      6.95 o 
  -8   3  12      136.28      137.86     44.21 o 
  -7   3  12     1048.93      907.67    127.29 o 
  -6   3  12        1.02        2.36      4.46 o 
  -5   3  12     2094.32     2466.33    221.60 o 
  -4   3  12      479.28      530.00     34.72 o 
  -3   3  12     2891.40     3061.00    170.55 o 
  -2   3  12      976.05     1082.67     60.53 o 
  -1   3  12      646.16      755.61     47.44 o 
   0   3  12     1207.17     1321.79     71.42 o 
   1   3  12      774.46      845.19     43.59 o 
   2   3  12     2331.52     2441.90    179.25 o 
   3   3  12       11.71        4.13      6.27 o 
   4   3  12     2462.65     2258.26    281.41 o 
   5   3  12      538.25      498.82     29.47 o 
   6   3  12      118.53      138.02     15.52 o 
   7   3  12      398.67      410.02     35.06 o 
   8   3  12        3.92       21.13      6.60 o 
  -7   4  12      132.54      105.70     39.15 o 
  -6   4  12     1421.62     1533.35    212.51 o 
  -5   4  12      516.33      647.18     54.14 o 
  -4   4  12      713.72      786.51     53.35 o 
  -3   4  12     2300.84     2690.12    155.60 o 
  -2   4  12       40.65       41.72      9.54 o 
  -1   4  12     1588.63     1874.00     94.25 o 
   0   4  12       29.28       30.01      8.01 o 
   1   4  12      731.98      811.33     49.91 o 
   2   4  12      165.72      177.67     19.97 o 
   3   4  12      797.10      792.01    100.74 o 
   4   4  12     1592.90     1398.08    296.26 o 
   5   4  12        0.92        2.54      5.22 o 
   6   4  12      610.97      656.06     39.62 o 
   7   4  12      446.44      438.04     28.19 o 
   8   4  12       29.08       32.42     11.98 o 
   9   4  12      445.95      404.99     32.03 o 
  -7   5  12      297.88      294.17     65.06 o 
  -6   5  12      632.32      572.56    149.47 o 
  -5   5  12      244.16      172.61     27.15 o 
  -4   5  12     1148.24     1191.66    103.40 o 
  -3   5  12      362.13      353.87     37.04 o 
  -2   5  12     1207.17     1317.61     90.55 o 
  -1   5  12      946.11     1005.30     69.73 o 
   0   5  12       27.46       21.46     15.71 o 
   1   5  12      715.91      742.51     42.93 o 
   2   5  12       25.27       22.96      7.37 o 
   3   5  12      544.52      536.80     75.45 o 
   4   5  12      729.56      718.94    154.31 o 
   5   5  12      253.96      231.33     25.41 o 
   6   5  12     2002.14     1879.42    203.26 o 
   7   5  12       33.59       26.31      7.22 o 
   8   5  12      681.28      591.40     50.08 o 
   9   5  12      394.95      301.51     48.16 o 
  -7   6  12      673.51      665.16    112.55 o 
  -6   6  12       20.39       31.26     21.88 o 
  -5   6  12      237.17      223.90     36.12 o 
  -4   6  12      277.73      323.37     35.89 o 
  -3   6  12       38.38       31.00     11.68 o 
  -2   6  12     1180.49     1286.08    102.89 o 
  -1   6  12       87.11      104.71     30.29 o 
   0   6  12      421.20      473.73     41.21 o 
   1   6  12     1586.49     1586.48    101.19 o 
   2   6  12        4.45       22.24     11.79 o 
   3   6  12     1658.95     1607.86    254.04 o 
   4   6  12      157.52      135.08     17.41 o 
   5   6  12     1801.90     1757.47    266.11 o 
   6   6  12      379.40      296.04     54.12 o 
   7   6  12     1064.74      904.43    114.77 o 
   8   6  12      285.81      239.01     71.68 o 
   9   6  12        6.48       10.14      9.23 o 
  -6   7  12       23.42        5.95     13.85 o 
  -5   7  12      249.49      255.93     52.70 o 
  -4   7  12      215.89      210.39     33.20 o 
  -3   7  12       97.34      111.65     20.08 o 
  -2   7  12      908.44      974.66     87.02 o 
  -1   7  12        9.05       23.36     10.48 o 
   0   7  12     1600.07     1674.56    195.17 o 
   1   7  12      693.86      655.65     51.70 o 
   2   7  12      866.20      845.97    117.76 o 
   3   7  12     1111.22      889.11    191.37 o 
   4   7  12      847.46      739.28    150.81 o 
   5   7  12     1203.63     1154.77    177.28 o 
   6   7  12      370.41      371.09     43.03 o 
   7   7  12     2264.48     2170.46    202.00 o 
   8   7  12        3.13       -4.25      6.10 o 
   9   7  12      379.76      382.20     41.26 o 
  -5   8  12      252.30      231.70     79.05 o 
  -4   8  12       25.22       14.17      9.71 o 
  -3   8  12     1125.44     1066.97     81.69 o 
  -2   8  12      377.42      314.53     58.25 o 
  -1   8  12     1709.24     1775.96    248.10 o 
   0   8  12     1706.33     1726.33    275.56 o 
   1   8  12      534.61      495.11     56.12 o 
   2   8  12     2210.73     1883.79    248.39 o 
   3   8  12      108.21       86.60     29.10 o 
   4   8  12     3198.05     3022.55    533.71 o 
   5   8  12       75.38       68.40     21.70 o 
   6   8  12      685.55      743.15     86.15 o 
   7   8  12       53.31       71.27     16.85 o 
   8   8  12      612.19      626.69     59.36 o 
   9   8  12      113.68       90.84     36.17 o 
  -5   9  12      106.75       94.24     20.45 o 
  -4   9  12      521.16      491.98     49.40 o 
  -3   9  12     1049.56      980.49     97.36 o 
  -2   9  12      259.77      273.44     55.75 o 
  -1   9  12     1218.72     1283.43    206.04 o 
   0   9  12        3.43        4.05      7.19 o 
   1   9  12     1945.62     1675.82    335.33 o 
   2   9  12      367.38      311.25     35.21 o 
   3   9  12     1060.75     1013.87    107.63 o 
   4   9  12      471.62      482.64     60.52 o 
   5   9  12     1025.53     1096.43    135.77 o 
   6   9  12      185.52      243.78     29.58 o 
   7   9  12      215.15      218.62     24.51 o 
   8   9  12      912.67      848.96     69.63 o 
   9   9  12        3.48       -6.10     12.36 o 
  -4  10  12      505.50      509.29     50.97 o 
  -3  10  12       30.56       23.91     11.67 o 
  -2  10  12     1047.85     1092.12    135.34 o 
  -1  10  12      123.20      127.99     23.14 o 
   0  10  12      943.80      948.14    190.85 o 
   1  10  12      870.95      750.99    174.33 o 
   2  10  12      337.26      276.54     65.88 o 
   3  10  12      837.40      774.09    152.74 o 
   4  10  12      122.46      145.69     25.50 o 
   5  10  12      485.46      591.42     71.74 o 
   6  10  12       27.99       27.63     12.70 o 
   7  10  12       32.99       66.23     21.20 o 
   8  10  12       35.01       38.83     18.11 o 
  -3  11  12      191.90      201.51     36.11 o 
  -2  11  12      440.54      434.86     59.47 o 
  -1  11  12      125.44      118.70     24.17 o 
   0  11  12      683.70      761.38    192.42 o 
   1  11  12       68.83       55.30     19.34 o 
   2  11  12      340.97      311.43     48.46 o 
   3  11  12       92.71       98.19     25.65 o 
   4  11  12      191.37      189.15     69.45 o 
   5  11  12      124.09      132.97     25.43 o 
   6  11  12       55.33       60.76     18.31 o 
   7  11  12       49.22       61.80     18.96 o 
   8  11  12        1.81        2.14      6.66 o 
  -2  12  12        0.02       -4.34      8.10 o 
  -1  12  12      220.08      245.26     40.38 o 
   0  12  12       15.45        7.55     10.01 o 
   1  12  12      153.19      156.11     32.90 o 
   2  12  12       56.96       64.30     16.07 o 
   3  12  12        2.08        2.65      7.52 o 
   4  12  12      294.00      280.68     55.23 o 
   5  12  12       10.20       10.48     10.80 o 
   6  12  12       85.49      107.39     24.13 o 
   7  12  12       66.17       69.44     20.42 o 
   0  13  12        1.43        2.33      9.56 o 
   1  13  12      141.55      147.61     28.71 o 
   2  13  12       82.48       62.93     17.38 o 
   3  13  12       42.61       51.98     17.85 o 
   4  13  12      136.24      184.50     43.44 o 
   5  13  12        1.25       13.52     13.18 o 
   6  13  12      214.72      253.99     40.94 o 
   2  14  12        3.62        7.37     15.63 o 
   3  14  12      249.45      263.46     59.10 o 
   4  14  12       33.51       32.22     17.95 o 
  -4  -6  13       23.23       21.80      8.71 o 
  -3  -6  13      934.89     1057.74    128.03 o 
  -2  -6  13       35.80       35.28     22.18 o 
  -1  -6  13     2159.80     2138.99    364.59 o 
   0  -6  13      320.81      197.55     95.28 o 
  -5  -5  13       25.13        9.47      9.83 o 
  -4  -5  13     1270.45     1055.49    100.64 o 
  -3  -5  13      367.59      332.25     42.35 o 
  -2  -5  13     1229.92     1007.13    156.99 o 
  -1  -5  13     1232.13     1084.66    179.39 o 
   0  -5  13     1230.11     1098.85    101.23 o 
   1  -5  13     1440.18     1392.16    172.91 o 
   2  -5  13      108.52      104.48     23.24 o 
  -6  -4  13      690.56      572.80     50.30 o 
  -5  -4  13     1085.87      935.15     90.02 o 
  -4  -4  13     1512.00     1175.10    131.22 o 
  -3  -4  13      111.99      100.91     24.38 o 
  -2  -4  13     2597.58     2211.73    216.66 o 
  -1  -4  13       24.85       20.40      6.96 o 
   0  -4  13     2639.39     2507.00    452.42 o 
   1  -4  13       35.47       53.61     15.59 o 
   2  -4  13     1107.85     1067.87     86.57 o 
   3  -4  13      459.04      432.80     62.42 o 
  -7  -3  13      981.19      940.97    116.79 o 
  -6  -3  13       82.99       57.15     15.12 o 
  -5  -3  13     2107.41     1771.86    222.58 o 
  -4  -3  13       51.28       34.35      6.41 o 
  -3  -3  13     2274.04     2017.23    232.09 o 
  -2  -3  13      538.57      529.93     71.09 o 
  -1  -3  13     1845.75     1831.77    269.01 o 
   0  -3  13      516.04      588.27     85.60 o 
   1  -3  13      564.60      565.42     45.33 o 
   2  -3  13      589.61      431.06    262.24 o 
   3  -3  13        1.64        1.99      9.08 o 
   4  -3  13      447.88      366.86    246.53 o 
  -7  -2  13       49.23       42.39     26.27 o 
  -6  -2  13     1032.87     1039.79     91.48 o 
  -5  -2  13      506.86      438.47    109.42 o 
  -4  -2  13      829.62      784.13     91.48 o 
  -3  -2  13      856.53      840.06    106.15 o 
  -2  -2  13      619.25      602.18     67.89 o 
  -1  -2  13      728.47      863.71     78.60 o 
   0  -2  13        6.43        5.00      4.40 o 
   1  -2  13      292.63      355.90     28.59 o 
   2  -2  13       42.43       41.64      4.43 o 
   3  -2  13      286.11      235.07     39.60 o 
   4  -2  13      340.58      343.60     51.81 o 
   5  -2  13        3.08       -8.19     20.40 o 
  -7  -1  13      347.04      314.13     53.74 o 
  -6  -1  13      598.01      493.91    114.71 o 
  -5  -1  13      129.52      141.22     27.99 o 
  -4  -1  13      576.12      616.32     56.35 o 
  -3  -1  13       16.88       19.75      9.01 o 
  -2  -1  13      458.15      534.64     35.99 o 
  -1  -1  13      175.35      229.66     25.06 o 
   0  -1  13      206.33      236.87     23.13 o 
   1  -1  13      850.46      871.47     56.45 o 
   2  -1  13        7.01       14.04      4.29 o 
   3  -1  13      813.99      787.64     62.72 o 
   4  -1  13      347.91      268.40     43.62 o 
   5  -1  13      299.35      290.75     80.69 o 
   6  -1  13     1018.82      867.18    104.81 o 
  -7   0  13      539.09      619.16    100.79 o 
  -6   0  13       13.90       20.46      8.91 o 
  -5   0  13      774.10      776.50     63.26 o 
  -4   0  13      248.85      264.83     25.52 o 
  -3   0  13       28.84       27.96      9.94 o 
  -2   0  13      955.57     1030.35     57.73 o 
  -1   0  13       40.46       34.93      7.04 o 
   0   0  13     1254.22     1420.91     72.06 o 
   1   0  13      740.54      813.65     37.38 o 
   2   0  13      896.01     1009.32     44.39 o 
   3   0  13     2123.93     2252.89    128.46 o 
   4   0  13       11.72        7.54      3.28 o 
   5   0  13     1827.53     1568.49    178.61 o 
   6   0  13      345.58      280.62     50.32 o 
  -7   1  13      188.49      224.65     55.68 o 
  -6   1  13       85.42       83.11     11.06 o 
  -5   1  13      570.05      670.60     44.91 o 
  -4   1  13      245.39      263.79     25.28 o 
  -3   1  13      475.52      491.04     43.88 o 
  -2   1  13      919.07     1013.52     65.16 o 
  -1   1  13      369.42      402.49     27.91 o 
   0   1  13     1257.47     1475.37     73.77 o 
   1   1  13      117.15      128.76     14.37 o 
   2   1  13     2443.69     2840.72    144.92 o 
   3   1  13      732.27      754.93     62.70 o 
   4   1  13      767.61      821.83     79.89 o 
   5   1  13     1546.72     1400.46    170.18 o 
   6   1  13      532.03      510.57     69.53 o 
   7   1  13     1254.87     1004.74     62.25 o 
  -7   2  13       46.66       48.98     44.66 o 
  -6   2  13      125.04      141.98     22.55 o 
  -5   2  13      425.09      520.95     38.75 o 
  -4   2  13       12.15       26.03     12.76 o 
  -3   2  13     2227.58     2431.76    161.54 o 
  -2   2  13      611.76      661.11     38.70 o 
  -1   2  13     1914.56     2166.19    117.16 o 
   0   2  13     1967.17     2632.98    174.29 o 
   1   2  13      223.92      290.30     21.59 o 
   2   2  13     1349.77     1601.09     78.47 o 
   3   2  13     1312.13     1308.19     69.12 o 
   4   2  13     1756.40     1745.69    168.14 o 
   5   2  13       77.03       78.45     33.48 o 
   6   2  13     2019.62     1865.67    168.11 o 
   7   2  13       10.90        0.57      4.23 o 
  -7   3  13        7.02       -5.06     15.04 o 
  -6   3  13      471.23      483.61     34.42 o 
  -5   3  13      219.97      257.41     34.69 o 
  -4   3  13     1340.45     1437.55     78.72 o 
  -3   3  13      830.67      996.39     58.30 o 
  -2   3  13      541.42      663.48     40.55 o 
  -1   3  13     2076.39     2433.01    125.61 o 
   0   3  13     1336.00     1496.19     90.94 o 
   1   3  13     2029.12     2363.45    128.12 o 
   2   3  13       52.49       57.19     11.93 o 
   3   3  13     3023.35     3318.08    389.53 o 
   4   3  13      181.36      173.13     20.71 o 
   5   3  13     1741.16     2076.34    462.99 o 
   6   3  13      374.68      368.69     42.02 o 
   7   3  13      496.93      506.51     36.13 o 
   8   3  13      419.59      426.39     28.06 o 
  -7   4  13      249.26      253.98     64.31 o 
  -6   4  13      744.43      817.68     86.44 o 
  -5   4  13      253.86      296.68     30.39 o 
  -4   4  13     1085.54     1232.22     77.54 o 
  -3   4  13      358.65      362.07     36.12 o 
  -2   4  13     2158.81     2533.31    168.76 o 
  -1   4  13       76.61       82.49     15.96 o 
   0   4  13     6110.89     7148.69    477.00 o 
   1   4  13       24.95       41.31     12.47 o 
   2   4  13     1377.34     1537.93     90.44 o 
   3   4  13      786.19      868.69     51.50 o 
   4   4  13      925.89      915.01    106.31 o 
   5   4  13     1408.92     1387.91    252.41 o 
   6   4  13      159.81      163.46     25.86 o 
   7   4  13      473.05      455.53     30.19 o 
   8   4  13       49.99       44.48      9.22 o 
  -6   5  13       40.13       34.18     11.30 o 
  -5   5  13     1758.45     2141.30    192.57 o 
  -4   5  13       11.08        6.43      6.51 o 
  -3   5  13     2107.19     2097.67    150.81 o 
  -2   5  13      550.62      629.23     67.00 o 
  -1   5  13     1746.13     1974.82    119.87 o 
   0   5  13     1669.23     1965.29    111.97 o 
   1   5  13     1089.21     1242.17     74.75 o 
   2   5  13      827.67      873.44     60.18 o 
   3   5  13        4.80        6.41      6.65 o 
   4   5  13     1346.98     1427.15    157.99 o 
   5   5  13      107.54       96.53     17.69 o 
   6   5  13      372.63      388.89     47.26 o 
   7   5  13      311.69      313.69     33.40 o 
   8   5  13        8.07        6.74      7.72 o 
  -6   6  13      907.09      811.35    217.35 o 
  -5   6  13      213.12      252.06     37.98 o 
  -4   6  13      587.45      582.08     68.23 o 
  -3   6  13     1175.58     1265.59     97.96 o 
  -2   6  13      197.91      180.67     27.21 o 
  -1   6  13     2300.82     2599.98    220.26 o 
   0   6  13        1.35        1.74      6.36 o 
   1   6  13      845.47     1003.39     89.02 o 
   2   6  13      199.38      192.79     29.76 o 
   3   6  13      140.57      168.83     19.79 o 
   4   6  13      310.83      308.94     42.31 o 
   5   6  13        9.24        0.44      5.85 o 
   6   6  13      466.07      414.05    109.57 o 
   7   6  13      289.98      241.91     29.83 o 
   8   6  13      278.10      209.39     21.60 o 
  -5   7  13       20.09       12.28     12.09 o 
  -4   7  13      518.00      550.55     56.20 o 
  -3   7  13      120.95      137.66     28.21 o 
  -2   7  13      588.10      661.63     58.88 o 
  -1   7  13      301.42      331.69     56.35 o 
   0   7  13      246.73      302.32     40.36 o 
   1   7  13      420.09      437.63     49.74 o 
   2   7  13      247.72      253.43     39.31 o 
   3   7  13      368.21      349.02     36.36 o 
   4   7  13      443.36      406.35     72.79 o 
   5   7  13       76.94       84.34     19.32 o 
   6   7  13      534.10      312.77    174.40 o 
   7   7  13        0.15        5.08      5.55 o 
   8   7  13      623.25      572.40    100.25 o 
  -5   8  13      101.00       87.16     21.61 o 
  -4   8  13      158.30      189.49     30.56 o 
  -3   8  13       11.74       15.76     10.47 o 
  -2   8  13      291.32      309.23     35.20 o 
  -1   8  13       17.97       49.74     25.32 o 
   0   8  13      324.58      387.22     68.33 o 
   1   8  13      329.25      357.69     53.67 o 
   2   8  13       25.47       30.18     12.16 o 
   3   8  13     1367.66     1299.93    214.60 o 
   4   8  13       74.67       70.68     19.20 o 
   5   8  13      998.07      951.97    155.57 o 
   6   8  13       79.55       52.58     16.45 o 
   7   8  13      875.25     1039.05    184.60 o 
   8   8  13      428.83      453.65     73.47 o 
  -4   9  13       90.50      100.16     22.60 o 
  -3   9  13       96.61       96.27     25.54 o 
  -2   9  13      246.81      270.87     34.23 o 
  -1   9  13       48.80       50.32     19.00 o 
   0   9  13      666.23      669.22     91.93 o 
   1   9  13       45.03       38.46     12.83 o 
   2   9  13      876.39      799.60    157.28 o 
   3   9  13      361.89      344.45     41.66 o 
   4   9  13      710.22      639.23    131.01 o 
   5   9  13     1022.76      766.70    239.54 o 
   6   9  13       66.26       80.64     20.40 o 
   7   9  13      821.19      857.36    175.13 o 
   8   9  13       12.89        6.51      7.76 o 
  -3  10  13      464.26      462.22     50.79 o 
  -2  10  13       97.53       83.82     20.69 o 
  -1  10  13      555.30      608.75     96.65 o 
   0  10  13      657.29      617.12    143.07 o 
   1  10  13      336.80      331.46     55.16 o 
   2  10  13      862.27      782.20    186.69 o 
   3  10  13       50.50       49.02     16.27 o 
   4  10  13     1045.44     1008.17    128.85 o 
   5  10  13       52.13       28.67     21.96 o 
   6  10  13      578.52      629.68     76.08 o 
   7  10  13        4.65       12.84      9.34 o 
  -2  11  13      108.08      120.71     25.73 o 
  -1  11  13      310.99      367.41     43.52 o 
   0  11  13       32.25       28.98     14.70 o 
   1  11  13      972.43      901.46    215.64 o 
   2  11  13        2.14        4.76     13.02 o 
   3  11  13      413.58      367.57     75.25 o 
   4  11  13       93.96       69.92     34.63 o 
   5  11  13      373.06      430.20     68.03 o 
   6  11  13      358.05      406.04     65.37 o 
   7  11  13       83.50       83.15     22.91 o 
  -1  12  13        8.43        4.75     15.48 o 
   0  12  13      553.14      589.98     72.95 o 
   1  12  13      299.33      282.52     39.25 o 
   2  12  13      480.22      413.84     95.95 o 
   3  12  13      335.22      281.61     53.82 o 
   4  12  13       22.50       21.88     12.33 o 
   5  12  13      400.83      401.49     62.38 o 
   6  12  13        7.38        1.62      8.06 o 
   1  13  13       12.58       16.92     13.05 o 
   2  13  13      345.01      319.41     51.66 o 
   3  13  13        8.02       10.39      9.73 o 
   4  13  13      145.07      150.39     33.84 o 
   5  13  13       50.42       50.94     19.71 o 
  -2  -5  14      786.00      493.81     53.30 o 
  -1  -5  14      417.81      376.79     49.72 o 
   0  -5  14     1226.27     1143.20    245.27 o 
  -5  -4  14      690.68      568.97     55.70 o 
  -4  -4  14       40.60       42.58      7.52 o 
  -3  -4  14      915.02      847.48     82.20 o 
  -2  -4  14        5.05        2.47      2.93 o 
  -1  -4  14     2051.66     1543.36    145.15 o 
   0  -4  14      159.66      121.78     28.88 o 
   1  -4  14     1405.71     1145.12    123.27 o 
   2  -4  14      541.04      241.09    192.64 o 
  -5  -3  14       33.42       16.47      8.74 o 
  -4  -3  14     1679.46     1487.14    145.85 o 
  -3  -3  14      537.34      474.61     53.34 o 
  -2  -3  14      841.84      936.61    168.15 o 
  -1  -3  14     1356.69     1562.97    297.15 o 
   0  -3  14      964.23     1021.21     98.55 o 
   1  -3  14     2037.03     1834.85    187.13 o 
   2  -3  14      172.53      149.02     61.04 o 
   3  -3  14     1506.63     1337.76    146.34 o 
  -6  -2  14      329.79      348.21     49.16 o 
  -5  -2  14      866.87      736.22    129.74 o 
  -4  -2  14     1593.63     1387.92    233.36 o 
  -3  -2  14      103.66       92.50     18.76 o 
  -2  -2  14     2181.04     2185.90    297.60 o 
  -1  -2  14        6.07       10.65      8.33 o 
   0  -2  14     1927.02     2107.93    220.55 o 
   1  -2  14       58.33       78.87      9.86 o 
   2  -2  14     1823.32     1652.48    244.00 o 
   3  -2  14      318.85      311.74     52.55 o 
   4  -2  14      526.95      472.82     71.31 o 
  -6  -1  14      152.33       66.53     45.33 o 
  -5  -1  14     2002.70     1808.55    232.39 o 
  -4  -1  14        0.31        3.98      5.61 o 
  -3  -1  14     2097.51     2173.26    156.76 o 
  -2  -1  14      461.23      478.12     57.17 o 
  -1  -1  14     1419.08     1580.17    135.47 o 
   0  -1  14      850.32      884.20    107.53 o 
   1  -1  14      818.43      866.48     55.56 o 
   2  -1  14      885.64      839.54     44.55 o 
   3  -1  14      328.34      236.39     40.64 o 
   4  -1  14      583.54      635.53     84.86 o 
   5  -1  14       49.05       58.36     23.82 o 
  -6   0  14     1202.08      900.43    224.65 o 
  -5   0  14      240.07      233.60     31.64 o 
  -4   0  14     1720.52     1884.84    147.32 o 
  -3   0  14      929.68     1007.15     80.84 o 
  -2   0  14      411.08      461.78     40.94 o 
  -1   0  14     1505.01     1613.07    100.84 o 
   0   0  14        0.79        5.55      4.61 o 
   1   0  14      756.23      851.94     56.41 o 
   2   0  14       42.97       51.66      8.53 o 
   3   0  14      383.61      382.12     25.03 o 
   4   0  14      427.21      422.09     58.27 o 
   5   0  14        2.37        8.04     12.65 o 
  -6   1  14      548.22      610.80     51.62 o 
  -5   1  14      377.38      370.01     32.80 o 
  -4   1  14      808.10      957.76     67.08 o 
  -3   1  14       30.68       35.91     11.15 o 
  -2   1  14      812.58      916.63     55.51 o 
  -1   1  14      979.91     1111.14     80.26 o 
   0   1  14      177.19      233.81     21.88 o 
   1   1  14      661.81      828.91     42.19 o 
   2   1  14       39.07       47.45     11.06 o 
   3   1  14      377.28      438.12     26.81 o 
   4   1  14      205.21      247.21     27.70 o 
   5   1  14      183.34      186.61     26.12 o 
   6   1  14      577.03      387.10     65.28 o 
  -6   2  14       36.33       33.89      8.88 o 
  -5   2  14      517.23      558.71     58.69 o 
  -4   2  14      130.08      153.86     22.71 o 
  -3   2  14       38.03       41.77      9.32 o 
  -2   2  14      760.43      905.31     50.47 o 
  -1   2  14       62.48       68.57     12.20 o 
   0   2  14      565.69      672.51     40.91 o 
   1   2  14      329.93      365.05     28.98 o 
   2   2  14       67.36       66.32     11.37 o 
   3   2  14     1489.95     1621.29     99.88 o 
   4   2  14        1.27        9.39      6.00 o 
   5   2  14     1179.41     1005.56    151.64 o 
   6   2  14       71.44       43.63      7.97 o 
  -6   3  14        1.97        5.85      6.18 o 
  -5   3  14      172.69      219.68     23.12 o 
  -4   3  14       31.04       33.76      8.69 o 
  -3   3  14      145.07      191.22     31.16 o 
  -2   3  14      434.31      521.54     56.40 o 
  -1   3  14      184.45      220.00     32.19 o 
   0   3  14     3033.04     3554.75    200.55 o 
   1   3  14       77.42       78.57     14.83 o 
   2   3  14     1047.92     1224.59     79.47 o 
   3   3  14      299.16      320.75     25.41 o 
   4   3  14     1038.51     1039.93    160.48 o 
   5   3  14      418.53      396.70     46.89 o 
   6   3  14     1065.65     1316.49    295.44 o 
   7   3  14      695.19      655.49     83.86 o 
  -6   4  14       58.02       64.61     17.93 o 
  -5   4  14      238.20      271.86     30.11 o 
  -4   4  14       10.42       19.52      9.31 o 
  -3   4  14     1094.82     1192.43     81.77 o 
  -2   4  14       57.27      148.54     83.71 o 
  -1   4  14     1034.60     1204.37     86.43 o 
   0   4  14     1788.85     2249.69    134.19 o 
   1   4  14     1784.41     2247.68    141.45 o 
   2   4  14     1117.24     1352.64     92.21 o 
   3   4  14      610.65      642.43     43.86 o 
   4   4  14     1837.88     1596.01    241.40 o 
   5   4  14      111.29      100.72     18.47 o 
   6   4  14     1913.16     2089.14    155.60 o 
   7   4  14       36.21       22.45      7.37 o 
  -6   5  14      427.50      476.00     48.33 o 
  -5   5  14      135.23      111.99     20.26 o 
  -4   5  14      351.83      455.80     58.88 o 
  -3   5  14      685.40      711.29     56.45 o 
  -2   5  14     1004.65     1135.61     79.60 o 
  -1   5  14      722.28      958.89     86.22 o 
   0   5  14      931.58     1130.96     88.71 o 
   1   5  14     5071.84     6586.45    478.52 o 
   2   5  14       89.71      130.29     22.61 o 
   3   5  14     2028.41     2209.31    131.23 o 
   4   5  14      301.08      293.17     42.95 o 
   5   5  14      906.31     1095.29    110.72 o 
   6   5  14      277.28      310.38     72.68 o 
   7   5  14      516.36      345.32    140.98 o 
  -5   6  14      247.65      329.64     32.86 o 
  -4   6  14      667.93      752.41     74.82 o 
  -3   6  14        2.53       -0.72      7.57 o 
  -2   6  14     1684.38     1863.86    143.25 o 
  -1   6  14        0.83       -4.51      6.60 o 
   0   6  14     1789.50     2246.70    139.52 o 
   1   6  14      457.01      551.75     55.59 o 
   2   6  14     1534.98     1836.94    135.42 o 
   3   6  14      991.03     1209.22     81.79 o 
   4   6  14      162.54      172.07     31.26 o 
   5   6  14      728.39      927.78     81.86 o 
   6   6  14       27.15       14.80      7.84 o 
   7   6  14      227.20      185.55     81.43 o 
  -5   7  14      888.72      927.89     96.86 o 
  -4   7  14       53.23       60.29     20.15 o 
  -3   7  14      614.70      649.18     64.41 o 
  -2   7  14      733.70      807.08     88.33 o 
  -1   7  14      732.70      940.07     95.36 o 
   0   7  14      564.54      761.85     82.64 o 
   1   7  14      293.42      389.75     55.44 o 
   2   7  14      643.15      860.02     81.44 o 
   3   7  14       12.21       33.13     12.14 o 
   4   7  14      476.97      482.57     47.82 o 
   5   7  14      105.86      108.04     22.54 o 
   6   7  14       91.65      125.39     32.36 o 
   7   7  14       26.36       23.02     27.02 o 
  -4   8  14      317.78      343.29     47.32 o 
  -3   8  14      398.54      507.80     56.84 o 
  -2   8  14        9.79       -2.10      9.68 o 
  -1   8  14      570.25      717.92     66.89 o 
   0   8  14       25.83       13.70     10.16 o 
   1   8  14      231.06      281.62     34.80 o 
   2   8  14       59.29       70.01     18.84 o 
   3   8  14      163.39      183.37     31.61 o 
   4   8  14      313.51      357.41     39.98 o 
   5   8  14        3.02       -2.26      7.00 o 
   6   8  14      175.77      240.91     44.36 o 
   7   8  14      165.10      161.38     31.16 o 
  -3   9  14        6.96        3.61      8.52 o 
  -2   9  14      196.11      266.45     46.70 o 
  -1   9  14      124.46      182.05     46.67 o 
   0   9  14       69.15       76.15     19.14 o 
   1   9  14      155.48      191.53     32.16 o 
   2   9  14       12.68        9.61      9.67 o 
   3   9  14      508.80      506.09     57.88 o 
   4   9  14      151.15      156.33     26.14 o 
   5   9  14       74.98       76.34     23.52 o 
   6   9  14      251.20      315.59     56.37 o 
   7   9  14        1.69        0.06      3.92 o 
  -2  10  14      113.15      144.73     29.45 o 
  -1  10  14       13.54       14.81     14.90 o 
   0  10  14      110.08      117.81     24.92 o 
   1  10  14      145.32      143.08     25.46 o 
   2  10  14       68.45       82.94     19.25 o 
   3  10  14      243.40      272.97     39.13 o 
   4  10  14        0.03        1.98      8.86 o 
   5  10  14      382.33      327.17    145.82 o 
   6  10  14      132.17      143.54     41.14 o 
   7  10  14      328.33      293.82     62.96 o 
  -1  11  14       34.30       45.01     17.80 o 
   0  11  14      355.48      385.08     48.78 o 
   1  11  14       37.68       30.77     19.56 o 
   2  11  14      320.13      396.06     87.61 o 
   3  11  14       53.15       54.39     25.08 o 
   4  11  14      349.76      369.85     73.62 o 
   5  11  14      508.98      460.19    107.56 o 
   6  11  14      126.44      163.01     95.58 o 
   0  12  14      178.89      209.79     38.87 o 
   1  12  14       81.07       97.51     27.11 o 
   2  12  14      548.66      501.56    103.02 o 
   3  12  14       10.97       22.60     13.09 o 
   4  12  14      424.19      487.34     77.62 o 
   5  12  14        4.74       -2.86     16.84 o 
  -3  -3  15      598.09      564.51     55.09 o 
  -2  -3  15      133.46      150.81     43.55 o 
  -1  -3  15      228.70      232.84     62.82 o 
   0  -3  15     1527.77     1353.84    209.76 o 
   1  -3  15        6.35        8.63     21.88 o 
  -4  -2  15      159.34      180.55     27.47 o 
  -3  -2  15      862.58      910.36    177.53 o 
  -2  -2  15        2.42       12.22     12.47 o 
  -1  -2  15      956.54     1246.37    207.38 o 
   0  -2  15      380.82      390.51     52.63 o 
   1  -2  15     1699.78     1516.41    245.04 o 
   2  -2  15      522.82      452.42     69.52 o 
  -5  -1  15       24.48       12.34     10.13 o 
  -4  -1  15     1901.91     1869.59    298.34 o 
  -3  -1  15      374.11      393.49     45.55 o 
  -2  -1  15      855.23     1104.23    130.34 o 
  -1  -1  15     1371.71     1654.34    207.75 o 
   0  -1  15      635.02      773.12     84.01 o 
   1  -1  15     2316.96     2127.51    136.47 o 
   2  -1  15      357.34      261.52     19.35 o 
   3  -1  15     1430.71     1437.21    172.24 o 
  -5   0  15      723.81      736.25     83.74 o 
  -4   0  15     1301.76     1314.57    111.51 o 
  -3   0  15      491.04      611.93     66.60 o 
  -2   0  15     2226.49     2638.40    258.59 o 
  -1   0  15        1.94        5.67      6.17 o 
   0   0  15     2476.15     2743.74    236.51 o 
   1   0  15       36.43       43.70      9.48 o 
   2   0  15     1829.12     1886.03     85.51 o 
   3   0  15      317.96      346.43     46.04 o 
   4   0  15      386.38      415.20    114.63 o 
  -5   1  15     1382.92     1408.66    113.07 o 
  -4   1  15        0.29       -0.83      5.67 o 
  -3   1  15     2128.38     2514.13    210.70 o 
  -2   1  15      366.80      435.76     31.84 o 
  -1   1  15     1438.19     1616.25    127.81 o 
   0   1  15     1059.97     1359.73    104.67 o 
   1   1  15      334.81      450.26     44.81 o 
   2   1  15      466.07      537.12     34.34 o 
   3   1  15      118.47      106.96     11.76 o 
   4   1  15      434.10      414.95     48.27 o 
   5   1  15       13.85       13.98      4.97 o 
  -5   2  15      196.75      227.62     28.69 o 
  -4   2  15      824.85      992.24     96.74 o 
  -3   2  15      480.80      560.31     79.87 o 
  -2   2  15      298.01      327.23     27.65 o 
  -1   2  15     1184.43     1569.43     99.59 o 
   0   2  15        1.05        9.60     12.14 o 
   1   2  15      576.69      787.81     88.81 o 
   2   2  15       37.63       43.01     12.91 o 
   3   2  15       32.36       43.44     10.02 o 
   4   2  15      155.76      164.21     24.42 o 
   5   2  15        1.17        4.08      4.26 o 
  -5   3  15       59.22       52.58     13.14 o 
  -4   3  15      481.26      701.68     78.42 o 
  -3   3  15       44.48       39.84      9.92 o 
  -2   3  15      262.93      325.71     27.73 o 
  -1   3  15      178.66      248.69     23.86 o 
   0   3  15      139.26      214.42     51.58 o 
   1   3  15      338.15      451.85     39.20 o 
   2   3  15        6.63        6.89      5.62 o 
   3   3  15      325.08      367.23     26.83 o 
   4   3  15      242.17      252.67     24.27 o 
   5   3  15      209.76      266.98     33.76 o 
   6   3  15      403.77      301.17     66.32 o 
  -5   4  15      295.34      297.68     43.00 o 
  -4   4  15       91.46      115.18     17.72 o 
  -3   4  15       33.27       38.61     10.64 o 
  -2   4  15      139.03      175.45     20.53 o 
  -1   4  15       19.88       10.19      7.53 o 
   0   4  15      543.25      686.44     51.28 o 
   1   4  15      219.06      267.75     37.69 o 
   2   4  15      122.26      194.07     25.07 o 
   3   4  15     1315.38     1308.73    122.43 o 
   4   4  15        4.39        2.56      4.70 o 
   5   4  15      526.19      412.79    109.12 o 
   6   4  15       72.17       47.36     18.87 o 
  -5   5  15       99.60      169.85     34.17 o 
  -4   5  15        1.28        3.54      5.87 o 
  -3   5  15       74.45       90.46     18.02 o 
  -2   5  15      396.43      452.61     37.97 o 
  -1   5  15      189.31      239.07     26.59 o 
   0   5  15     1203.75     1566.19    143.01 o 
   1   5  15       35.20       35.58     13.39 o 
   2   5  15      838.03     1094.45     74.44 o 
   3   5  15      208.36      215.07     26.78 o 
   4   5  15      984.51      932.70    158.18 o 
   5   5  15      257.18      207.09     75.55 o 
   6   5  15      247.57      301.40     53.27 o 
  -4   6  15       12.47        3.60      9.01 o 
  -3   6  15      721.18      896.46     72.53 o 
  -2   6  15       66.92       30.91     15.87 o 
  -1   6  15      502.90      665.46     67.22 o 
   0   6  15      107.97      328.91    149.28 o 
   1   6  15     1037.87     1257.35    117.79 o 
   2   6  15      516.63      673.99     56.45 o 
   3   6  15      218.25      241.40     31.96 o 
   4   6  15     1461.31     1460.37    192.52 o 
   5   6  15        1.15        3.47      4.88 o 
   6   6  15      620.66      765.36     77.58 o 
  -4   7  15      324.70      358.37     82.90 o 
  -3   7  15      260.35      293.60     51.51 o 
  -2   7  15      310.76      366.44     54.82 o 
  -1   7  15      471.23      603.77     75.49 o 
   0   7  15      146.55      197.10     30.75 o 
   1   7  15     1636.42     2105.25    158.07 o 
   2   7  15      135.08      157.89     30.20 o 
   3   7  15      783.35      945.25     99.50 o 
   4   7  15      174.46      167.73     27.87 o 
   5   7  15      506.81      483.22    111.55 o 
   6   7  15      155.97      114.15     61.63 o 
  -3   8  15       27.80       29.06     19.23 o 
  -2   8  15      644.53      795.94     87.09 o 
  -1   8  15       25.10       17.44     13.11 o 
   0   8  15      463.98      586.30     63.93 o 
   1   8  15       72.96      104.76     25.29 o 
   2   8  15      898.51     1091.77    102.40 o 
   3   8  15      114.71      154.43     30.23 o 
   4   8  15      330.20      240.06     76.13 o 
   5   8  15      474.70      588.48     72.72 o 
   6   8  15       28.50       19.80      8.52 o 
  -2   9  15      182.49      242.45     51.90 o 
  -1   9  15      375.41      518.17     64.21 o 
   0   9  15      398.40      513.90     61.24 o 
   1   9  15      204.30      222.24     37.09 o 
   2   9  15      278.22      360.52     49.90 o 
   3   9  15      119.45      128.32     31.05 o 
   4   9  15      338.02      336.38     60.37 o 
   5   9  15        6.86        2.21      6.63 o 
   6   9  15      116.43      139.19     30.86 o 
  -1  10  15      277.87      368.88     53.06 o 
   0  10  15        1.52       -2.08     11.46 o 
   1  10  15      278.06      359.36     53.97 o 
   2  10  15        4.44        3.71      9.11 o 
   3  10  15      129.26      153.31     35.16 o 
   4  10  15       71.60       57.48     33.72 o 
   5  10  15       24.83       36.10     17.36 o 
   0  11  15       49.00       60.42     25.38 o 
   1  11  15      113.36      167.51     44.52 o 
   2  11  15        9.18       14.62     16.00 o 
   3  11  15       61.80       77.52     43.06 o 
   4  11  15       47.53       37.71     22.96 o 
  -3  -1  16      225.48      267.51     44.59 o 
  -2  -1  16       72.88       51.15     38.63 o 
  -1  -1  16      122.54      197.31     29.92 o 
   0  -1  16     1013.82     1020.60     67.53 o 
   1  -1  16       29.52       34.09     21.14 o 
  -3   0  16      695.50      798.70    116.27 o 
  -2   0  16        7.86        1.07      5.72 o 
  -1   0  16     1035.52     1329.85    186.16 o 
   0   0  16      188.78      175.50     17.61 o 
   1   0  16     2122.89     2040.60    119.02 o 
   2   0  16      569.53      459.39     56.85 o 
  -4   1  16      983.20     1038.19    152.97 o 
  -3   1  16      295.87      302.66     48.46 o 
  -2   1  16      928.95     1082.47    130.49 o 
  -1   1  16     1111.07     1220.75    109.97 o 
   0   1  16      675.18      726.32     65.06 o 
   1   1  16     1371.79     1506.15     79.76 o 
   2   1  16      285.13      250.13     28.46 o 
   3   1  16     1672.50     1517.75    181.45 o 
  -4   2  16      628.61      722.18     64.21 o 
  -3   2  16      446.41      486.34     58.46 o 
  -2   2  16     1183.14     1363.18    104.96 o 
  -1   2  16       30.16       35.00     11.22 o 
   0   2  16     1659.14     1955.23    113.10 o 
   1   2  16       22.75       34.08     10.42 o 
   2   2  16     1193.91     1359.68     92.42 o 
   3   2  16      202.23      239.13     53.26 o 
   4   2  16      665.41      624.45     78.76 o 
  -4   3  16        5.40       29.57     12.83 o 
  -3   3  16     1321.98     1503.13    106.02 o 
  -2   3  16       48.46       38.97     16.66 o 
  -1   3  16      928.75     1061.48     75.94 o 
   0   3  16      565.24      719.36     59.95 o 
   1   3  16      401.87      479.14     42.80 o 
   2   3  16      554.34      675.32     73.08 o 
   3   3  16      115.59      124.43     14.90 o 
   4   3  16      610.72      590.49     93.29 o 
  -4   4  16      628.64      709.15     64.63 o 
  -3   4  16      282.30      376.90     39.14 o 
  -2   4  16      298.17      362.58     37.83 o 
  -1   4  16      924.64     1055.79     79.07 o 
   0   4  16        8.84        8.61      7.66 o 
   1   4  16      979.64     1226.63     79.66 o 
   2   4  16       39.74       46.11     12.75 o 
   3   4  16      195.01      248.40     22.86 o 
   4   4  16      188.72      194.07     34.79 o 
   5   4  16       49.54       38.92      9.73 o 
  -3   5  16       13.53       11.08      8.07 o 
  -2   5  16      260.16      326.23     32.63 o 
  -1   5  16       83.12       86.78     33.55 o 
   0   5  16      192.41      262.53     35.29 o 
   1   5  16      237.52      345.70     39.23 o 
   2   5  16       65.35       83.44     20.88 o 
   3   5  16      483.38      548.02     54.14 o 
   4   5  16      293.02      251.82     69.75 o 
   5   5  16      278.52      310.70     51.79 o 
  -3   6  16       61.28       48.94     17.27 o 
  -2   6  16      217.47      269.49     31.17 o 
  -1   6  16        0.05       -5.45      7.48 o 
   0   6  16      515.31      711.45     59.96 o 
   1   6  16      457.11      534.25     53.96 o 
   2   6  16      254.39      329.78     40.27 o 
   3   6  16      399.53      424.53     41.61 o 
   4   6  16        0.94        1.83      9.72 o 
   5   6  16      429.35      394.74     90.65 o 
  -2   7  16      317.41      377.74     39.22 o 
  -1   7  16       51.81       61.98     28.87 o 
   0   7  16      343.17      454.19     46.17 o 
   1   7  16      238.08      219.94     35.29 o 
   2   7  16      774.74      972.56     78.39 o 
   3   7  16       16.64      128.61     85.02 o 
   4   7  16      501.55      527.23     67.11 o 
   5   7  16      329.83      238.57     38.93 o 
  -2   8  16       57.76       39.76     31.29 o 
  -1   8  16      383.80      545.26     81.56 o 
   0   8  16       23.32       20.10     11.86 o 
   1   8  16      233.24      301.65     38.50 o 
   2   8  16      878.37     1029.36     86.78 o 
   3   8  16      422.02      457.05     58.21 o 
   4   8  16      526.36      502.33     86.07 o 
   5   8  16       11.05       14.74     15.06 o 
  -1   9  16      445.63      509.37    111.63 o 
   0   9  16       52.79       65.74     40.34 o 
   1   9  16      647.82      828.22     88.42 o 
   2   9  16        8.72        7.00      9.71 o 
   3   9  16      918.64     1045.25     86.79 o 
   4   9  16        7.04       12.84      9.71 o 
   1  10  16       67.51       73.58     43.14 o 
   2  10  16      344.85      445.80     63.20 o 
   3  10  16      107.99      114.20     28.26 o 
  -1   1  17      225.50      247.81     23.36 o 
   0   1  17      240.54      294.19     27.46 o 
  -2   2  17       24.20       31.82     10.47 o 
  -1   2  17      716.39      898.29     69.39 o 
   0   2  17       30.90       25.56     12.89 o 
   1   2  17      957.20     1079.65    155.42 o 
   2   2  17      374.10      399.14     34.35 o 
  -2   3  17      898.27     1099.46    123.34 o 
  -1   3  17      399.22      474.23     50.79 o 
   0   3  17      469.15      569.58     51.38 o 
   1   3  17      793.10     1000.80    306.53 o 
   2   3  17      174.96      195.16     23.48 o 
  -2   4  17      929.44     1152.60    107.36 o 
  -1   4  17       37.98       56.51     18.13 o 
   0   4  17     1118.59     1350.23    132.53 o 
   1   4  17       82.31       87.99     19.11 o 
   2   4  17      830.06      972.12     75.42 o 
   3   4  17      150.48      168.54     21.01 o 
  -2   5  17       79.92       79.94     34.98 o 
  -1   5  17      669.65      831.17     83.74 o 
   0   5  17      356.65      498.94     56.42 o 
   1   5  17      348.86      419.58     40.49 o 
   2   5  17      519.94      647.03     59.25 o 
   3   5  17       91.72       84.14     18.17 o 
  -1   6  17      344.93      474.94     55.48 o 
   0   6  17        2.44        4.83      8.63 o 
   1   6  17      289.40      373.78     39.47 o 
   2   6  17       13.38       20.71     11.37 o 
   3   6  17      194.69      243.89     39.65 o 
   0   7  17      128.10      150.04     57.38 o 
   1   7  17       31.02       59.41     18.35 o 
   2   7  17        6.38        8.51     11.70 o 
   3   7  17      165.33      249.38     35.94 o 
   1   8  17      143.37      129.67     82.62 o 
                                                 
